# Supplementary material for: Incongruent Views of Functioning between Patients and Gastroenterologists: A Mixed Methods Study
Source: Healthcare (Basel). 2022 Dec 26;11(1):62. doi: 10.3390/healthcare11010062 (PMC9818837; doi:10.3390/healthcare11010062)
Supplement: Supplementary file 1 [file healthcare-11-00062-s001.zip]

Archive with 3 entries (3 files):
- DATABASE.csv
- Supplementary Tables.zip
- Syntax.txt
