# Supplementary material for: Incongruent Views of Functioning between Patients and Gastroenterologists: A Mixed Methods Study
Source: Healthcare (Basel). 2022 Dec 26;11(1):62. doi: 10.3390/healthcare11010062 (PMC9818837; doi:10.3390/healthcare11010062)
Supplement: Supplementary file 1 [file healthcare-11-00062-s001.zip › DATABASE.csv]

ID	Sexo_re	Edad	Karnofsky	Comohaidolaconsulta	Kar_SF36fisfunc	Incongruente	Incongruente_filtered	Diagnoses_dichotomised	Niveldeestudios_crosstabs	Pareja_crosstabs	SituacionLaboral_crosstabs	Tipodevisita_re	XXXXXSF12_36	SF1	SF2	SF3	SF4	SF5	SF6	SF7	SF8	SF9	SF10	SF11	SF12	SF13	SF14	SF15	SF16	SF17	SF18	SF19	SF20	XXXXXBSI	BSI_1	BSI_2	BSI_3	BSI_4	BSI_5	BSI_6	BSI_7	BSI_8	BSI_9	BSI_10	BSI_11	BSI_12	BSI_13	BSI_14	BSI_15
1	1	55	100	100		-99	-99	2
2	2	69	90	100	-10	2	1	2	2	1	2	1		4	3	3	3	3	3	3	3	3	3	3	2	2	2	2	1	1	2	1	4		0	2	2	2	0	2	3	2	0	2	0	0	1	0	0
3	2	62	90	90		-99	-99	2
4	2	86	70	90	30	1	2	1	2	1	2	1		2	2	2	2	1	2	2	1	1	3	2	2	1	2	2			6	1	6		1	0	3	0	0	3	0	2	3	1	0	1	4	1	2
5	2	32	100	90	25	1	2	1	2	2	1	1		5	1	2	3	2	3	3	3	2	3	3	1	2	2	2	4	4	5	3	4		3	1	1	2	0	0	4	1	0	3	1	0	4	1	1
6	2	69	100	100	0	2	1	1	2	1	2	2		3	3	3	3	3	3	3	3	3	3	3	2	2	2	2	1	1	2	1	4		2	0	2	0	0	2	0	2	3	0	0	0	0	2	0
7	2	61	100	100	70	1	2	2	2	2	2	1		4	1	2	2	1	2	2	1	1	2	2	1	1	1	1	4	5	5	5	3		2	3	2	1	2	2	3	2	0	1	2	0	3	2	3
8	2	75	90	90	30	1	2	1	2	2	2	1		4	1	2	2	1	3	1	3	3	3	3	1	1	1	1	5	5	4	5	1		4	1	3	0	0	4	4	1	0	0	0	0	3	0	4
9	1	46	100	70		-99	-99	2
10	2	63	100	100	15	2	1	2	2	2	2	1		3	1	3	3	3	3	2	3	3	3	3	2	2	1	1	1	2	4	4	4		0	2	0	0	0	1	0	2	2	0	1	0	1	1	0
11	2	91	70	90	-10	2	1	1		1	2	2		4	1	3	3	2	3	3	3	2	3	3	2	1	2	2	1	1	3	2	6		0	0	0	0	0	4	0	0	0	0	2	0	0	0	0
12	2	81	50	90		-99	-99	1
13	1	18	40			-99	-99	1
14	2	54	100	90	20	2	1	1	2	1	1	2		3	1	3	3	2	3	2	3	3	3	3	2	1	2	2	1	1	2	4	6		0	0	2		0	1	0	0	1	0	0	0	1	0	0
15	2	55	80	80	-20	2	1	1	2	2	1	2		3	3	3	3	3	3	3	3	3	3	3	1	1	2	2	1	1	1	2	6		0	0	0	0	0	0	0	0	0	0	0	0	0	0	0
16	2	84	60	100		-99	-99	2
17	1	61	70	100	-5	2	1	2	2	1	1	2		4	2	3	1	3	1	3	3	3	3	3	1	1	1	2	1	4	1	1	6		0	2	0	0	0	0	0	0	0	2	0	0	1	0	0
18	2	53	100	100	50	1	2	2	2	2	2	2		4	1	2	2	2	3	2	1	2	3	2	1	1	1	2	4	4	5	6	4		2	3	2	0	3	3	3	3	2	2	3	2	4	3	2
19	2	37	100	100	0	2	1	2	2	1	1	2		3	3	3	3	3	3	3	3	3	3	3	2	2	1	1	3	2	4	4	4		0	1	3	1	0	3	1	2	0	1	2	0	1	1	1
20	1	27	100	100	0	2	1	2	1	2	1	2		3	3	3	3	3	3	3	3	3	3	3	2	2	2	2	1	1	4	4	5		1	0	0	1	0	1	2	1	0	0	0	0	1	0	0
21	1	68	90	100	-10	2	1	1	2	1	2	2		3	3	3	3	3	3	3	3	3	3	3	2	2	2	2	1	1	2	2	5		0	0	0	0	0	0	2	0	0	0	0	0	0	0	0
22	2	41	50	100	-50	2	1	1	2	1	1	2		3	3	3	3	3	3	3	3	3	3	3	2	2	2	2	1	1	1	1	6		0	0	0	0	0	0	0	0	0	0	0	0	0	0	0
23	1	58				-99	-99
24	1	72	90	90	15	2	1	1	2	1	2	2		5	1	2	3	2	3	3	3	2	3	3	2	2	1	1	3	3	5	6	2		4	3	3	0	0	2	2	3	2	2	1	0	2	1	0
25	2	55	100	100	5	2	1	1	2	2	2	2		4	3	3	3	2	3	3	3	3	3	3	2	2	2	2	3	3	5	5	3		2	2	1	2	2	3	4	2	2	1	1	1	4	3	1
26	2	76	100	100		-99	-99	1
27	2	87	60	80	50	1	2	2	2	2	2	2		5	1	1	1	1	1	1	1	1	2	2	1	1	2	2	4	5	6	6	6		2	2	0	3	0	0	0	1	0	4	2	0	4	4
28	2	82	90	100	10	2	1	1	2	1	2	2		4	2	3	2	3	3	2	2	3	3	3	1	1	2	2	1	3	2	2	6		0	0	0	2	0	4	0	0	0	2	0	0	2	0	0
29	1	60	100	100	5	2	1	2	2	1	2	2		3	2	3	3	3	3	3	3	3	3	3	2	2	2	2	1	2	2	1	4		0	0	1	0	0	1	0	0	0	0	0	0	1	0	0
30	1	43	100	90	0	2	1	2	2	2	2	1		3	3	3	3	3	3	3	3	3	3	3	2	2	2	2	1	1	3	4	5		0	0	0	0	0	0	1	0	0	0	0	0	0	0	0
31	1	76	100	100	35	1	2	2	2	1	2	2		3	2	1	3	1	1	3	3	3	3	3	2	2	2	1	1	1	2		4		0	0	0	0	0	1	1	0	0	0	0	0	1	0	0
32	2	73	100	100	20	2	1	1	2	2	2	1		3	1	3	3	2	3	2	3	3	3	3	2	2	2	2	1	1	2	2	4		0	0	0	0	0	0	0	1	0	0	0	0	0	0	0
33	2	74	100	100	5	2	1	2	1	2	2	1		3	3	3	3	2	3	3	3	3	3	3	2	2	2	2	1	1	1	2	5		0	0	0	0	1	0	1	1	0	0	0	0	0	0	0
34	1					-99	-99
35	2	75	90	80	40	1	2	1	2	1	2	2		3	1	3	2	1	3	1	2	1	3	3	1	2	1	2	4	4	4	2	4		0	0	2	0	0	3	1	0	0	0	2	0	2	1	0
36	2	38	100	80	20	2	1	1	2	1	2	2		4	1	3	2	3	3	2	3	3	3	3	1	1	2	2	1	2	3	3	4		0	1	1	0	4	2	4	3	0	0	3	0	4	1	1
37	1	35	100	80	0	2	1	1	1	1	1	2		3	3	3	3	3	3	3	3	3	3	3	2	2	2	2	1	1	2	2	5		0	0	0	0	0	0	3	0	0	0	0	0	0	0	0
38	2	42	100	100	5	2	1	2	2	2	1	2		4	2	3	3	3	3	3	3	3	3	3	2	2	1	1	2	1	4	4	4		0	0	1	0	1	1	0	2	0	0	0	0	0	0	0
39	2	53	100	60	25	1	2	1	2	2	2	2		4	3	3	2	1	3	1	3	3	3	3	1	1	1	1	4	4	5	6	1		2	4	4	0	4	4	3	4	4	2	4	4	4	4	0
40	2	66	90	100	60	1	2	1	2		2			5	1	2	1	1	1	1	2	2	3	2	1	1	2	2	4		4	6	5		0	2	1	0	2	1	4	1	1	1	1	0	4	2	1
41	2	87	80	70		-99	-99	1
42	2	59	90	90	-10	2	1	2	2	1	2	2		3	3	3	3	3	3	3	3	3	3	3	2	2	2	2	1	1	1	1	5		0	0	0	0	0	0	0	0	0	0	0	0	2	0	0
43	1	28	100	80	5	2	1	1	1	1	2	2		3	2	3	3	3	3	3	3	3	3	3	2	2	1	2	1	1	2	3	4		0	1	0	0	0	1	0	1	0	0	0	0	0	0	0
44	2	81	90	100	45	1	2	2	2	1	2	2		4	1	2	2	1	3	1	1	2	3	3	1	2	2	2	1	2	2	4	5		0	2	0	0	0	0	1	0	0	0	0	0	1	0	0
45	1	78	90	100	35	1	2	2	2	2	2	2		4	1	1	3	1	3	3	2	1	3	3	1	2	2	2	4	1	1	1	1		0	0	0	0	4	0	0	3	0	0	2	0	0	3	0
46	1	75	50	90		-99	-99	2
47	1	23				-99	-99
48	2	80	80	90	20	2	1	1	2	1	2	2		4	1	3	1	1	3	1	3	3	3	3	1	1	2	2	4	5	6	6	2		3	4	3	0	0	3	3	3	1	0	4	2	4		2
49	2	26	100	100	0	2	1	2	2	1	1	1		2	3	3	3	3	3	3	3	3	3	3	2	2	1	2	2	1	3	1	5		0	0	0	0	0	0	2	0	0	0	0	0	0	0	0
50	1					-99	-99
51	2	66	90	80	0	2	1	2	2	1	2	2		4	3	3	2	2	3	3	3	3	3	3	1	1	1	1	5	4	6	4	2		0	4	3	0	3	4	0	4	0	2	0	0	3	2	3
52	1	58	90	80	25	1	2	1	2	2	2	2		5	1	2	2	2	3	2	3	3	3	2	2	2	1	1	4	4	6	5	1		1	4	4	0	4	3	4	4	0	4	4	1	1	4	4
53	2	43	90	90	-10	2	1	1	2	1	2	2		5	3	3	3	3	3	3	3	3	3	3	2	2	2	2	1	5	6	6	1		1	3	3	3	1	4	1	4	0	0	3	0	0	4	3
54	2	84	80	90	15	2	1	1	1	2	2	2		3	1	1	1	3	3	2	3	3	3	3	1	1	2	2	2	1	1	1	4		0	0	0	0	0	0	0	0	0	0	0	0	0	0	0
55	1	38	100	90	50	1	2	1	2	1	1			4	1	3	2	2	3	2	1	1	2	3	1	1	1	1	3	4	4	4	4		0	2	2	1	2	2	3	2	2	2	2	1	1	2	2
56	1	87	70	90		-99	-99	2
57	2	25	100	100	0	2	1	1	1	1	1	2		2	3	3	3	3	3	3	3	3	3	3	2	2	2	2	1	1	4	4	5		1	0	1	0	0	1	3	1	0	0	0	0	0	0	0
58	1	76	50	70		-99	-99	2
59	2	48	50	60	50	1	2	1	2	1	2	2		5	1	1	1	1	1	1	1	1	1	1	1	1	1	1	5	5	1	1	1		4	3	4	3	2	4	4	3	4	3	4	3	4	4	4
60	1	38	100	90	0	2	1	2	1	1	1	1		2	3	3	3	3	3	3	3	3	3	3	2	2	2	2	1	1	2	3	5		1	2	0	0	0	0	1	0	0	0	0	0	0	0	0
61	1	80				-99	-99
62	2	81	60	90		-99	-99	2
63	2	59	90	80	35	1	2	1	2	1	1	2		5	1	1	2	1	3	3	1	3	3	3	1	1	1	1	5	5	6	6	1		0	3	4	0	0	4	3	3	0	0	0	0	2	4	2
64	1	77	80	100		-99	-99	2
65	2	71	90	100	55	1	2	1	2	1	2	2		3	1	2	2	1	3	1	1	1	2	3	1	1	1	1	3	4	4	5	4		0	0	0	2	2	2	2	2	0	2	0	0	1	2	2
66	2	53	100	90	35	1	2	2	1	1	1	2		3	1	2	2	2	3	2	3	2	3	3	1	1	1	1	3	3	4	5	4		0	0	2	0	1	2	0	1	0	0	0	0	2	1	0
67	1	59	100	90	0	2	1	2	2	1	1	2		3	3	3	3	3	3	3	3	3	3	3	2	2	2	2	1	1	2	1	6		0	0	0	0	0	0	0	0	0	0	0	0	0	0	0
68	2	74	90	80		-99	-99	1
69	1	60	90	70		-99	-99	1
70	2	62	100	90	70	1	2	2	2	2	2	2		3	1	2	2	1	2	1	1	1	2	3	1	1	2	2	1	4	2	4	6		3	0	1	0	2	2	0	0	0	0	3	0	1	1	0
71	1	43				-99	-99
72	2					-99	-99
73	1	81				-99	-99
74	1	67	100	100	0	2	1	2	2	1	2	2		3	3	3	3	3	3	3	3	3	3	3	2	2	2	2	1	1	1	1	5		0	0	0	0	0	1	1	1	0	0	1	0	0	0	0
75	2	47	100	100	20	2	1	1	2	2	1	2		3	3	3	2	2	3	2	3	2	3	3	2	2	1	1	2	4	4	4	4		3	0	0	4	0	1	0	1	1	2	0	0	0	0	0
76	2	79	80	90		-99	-99	2
77	1	72	80	60		-99	-99	2
78	2	39	100	80	0	2	1	1	2	1	1	2		3	3	3	3	3	3	3	3	3	3	3	2	1	2	2	2	1	4	4	4		2	1	2	0	0	3	2	1	0	1	0	3	4	0	0
79	2	43				-99	-99
80	2	71	90	90		-99	-99	1
81	2	22				-99	-99
82	2	57	90	70	60	1	2	2	2	1	2	2		2	2	2	1	1	2	2	1	2	2	1	2	2	2	2	3	2	3	3	4		0	0	0	0	0	1	1	1	0	0	0	0	0	0	0
83	1	27	100	100	0	2	1	2	1	2	1	2		2	3	3	3	3	3	3	3	3	3	3	2	2	2	2	1	2	2	2	5		0	0	0	0	0	1	1	0	0	0	0	0	0	0	0
84	2	86	70	100	40	1	2	1	2	2	2	2		4	1	1	2	1	2	1	1	2	3	2	2	2	1	1	3	4	4	5	3		0	2	2	0	0	1	0	0	0	0	3	0	0	3	0
85	2	86	80	80		-99	-99	1
86	1	30	70	80	15	2	1	2	2	2	2	1		2	1	1	2	2	3	2	2	2	3	3	2	2	2	2	3	3	2	4	5		0	2	0	2	0	2	4	1	0	0	1	1	2	2	0
87	2	27				-99	-99
88	2	50	100	90	0	2	1	2	2	1	2	1		3	3	3	3	3	3	3	3	3	3	3	2	2	2	2	1	1	2	2	6		0	0	0	0	0	0	0	0	0	0	0	0	2	0	0
89	1	54	100	90	45	1	2	2	1	2	2	2		5	1	2	2	2	3	2	2	2	2	3	1	1	1	1	5	3	5	6	1		0	4	3	0	3	3	2	4	3	2	4	2	1	4	2
90	2	41	100	40	0	2	1	1	1	1	1	1		2	3	3	3	3	3	3	3	3	3	3	1	2	1	1	2	1	3	4	4		0	0	0	0	0	1	0	1	1	1	1	0	0	0	0
91	2	40	100	90	40	1	2	1	2	1	1	1		4	1	3	1	2	3	2	1	3	3	3	1		1	1	4	5	4	6	4		1	2	2	0	0	1	4	0	1	2	0	0	3	0	0
92	2	44	100	80	35	1	2	1	2	1	1	2		3	1	1	1	2	3	3	3	3	3	3	1	1	2	1	1	2	2	4	6		0	0	1	0	0	1	2	0	0	0	0	0	1	0	0
93	1	54	100	70	0	2	1	2	2	2	2	1		1	3	3	3	3	3	3	3	3	3	3	2	2	1	1	1	1	1	1	4		0	0	2	0	0	0	0	2	0	0	0	0	0	0	3
94	2	37	100	100	10	2	1	1	2	2	2	2		4	2	3	3	3	3	3	3	2	3	3	2	2	1	1	2	2	4	4	4		1	1	1	0	2	1	1	2	2	1	1	1	0	1	1
95	2	74	90	90	10	2	1	2	2	1	2	2		4	1	3	3	2	3	2	3	3	3	3	2	2	2	2	1	2	1	1	5		0	0	0	0	0	0	0	0	0	0	0	0	0	0	1
96	2	65	90	100	50	1	2	2	2	1	2	2		4	1	2	3	1	1	1	2	2	2	3	1	2	2	2	3	4	4	4	4		0	1	2	0	0	0	0	1	0	0	0	0	0	0	0
97	2	63	100	80	5	2	1	2	2	1	2	2		3	2	3	3	3	3	3	3	3	3	3	2	2	2	2	1	1	2	2	5		1	0	0	0	0	1	1	0	0	0	0	0	0	0	1
98	2	70	90	100	30	1	2	2	2	1	2	2		2	1	2	2	1	3	1	3	3	3	3	1	1	2	2	1	1	5	3	4		2	0	4	0	4	3	2	2	0	0	0	0	2	0	0
99	2	30	100	100	0	2	1	2	1	1	1	2		3	3	3	3	3	3	3	3	3	3	3	1	1	1	1	4	2	4	3	3		1	0	2	0	3	2	1	3	2	2	1	0	3	0	1
100	2	82	60	80		-99	-99	1
101	1	47				-99	-99
102	2	68	90	50	-10	2	1	1	2	1	2	2		4	3	3	3	3	3	3	3	3	3	3	1	1	2	2	1	3	4	3	6		0	0	0	0	0	0	3	0	0	0	0	0	0	2	0
103	2	23	100	90	0	2	1	2	1	2	1	1		3	3	3	3	3	3	3	3	3	3	3	2	2	2	2	1	1	2	2	6		0	0	0	0	0	0	3	0	0	0	0	0	0	0	0
104	2	47				-99	-99
105	2	68				-99	-99
106	2	65	90	80	5	2	1	1	2	1	2	1		4	2	3	3	2	3	2	3	3	3	3	2	2	2	2	1	2	3	2	6		4	0	4	2	0	1	3	0	0	3	0	0	0	0	0
107	1	49	90	90		-99	-99	2
108	1	88	0	0		-99	-99
109	2	39	100	90	5	2	1	1	2	1	2	2		3	2	3	3	3	3	3	3	3	3	3	2	2	1	1	2	1	4	4	4		1	2	3	0	0	3	1	1	0	0	0	0	0	0	0
110	2	33				-99	-99
111	1	64	100	100		-99	-99	2
112	2	83	90	100	25	1	2	2	2	2	2	2		4	1	2	3	2	2	1	3	3	3	3	1	1	1	2	3	4	4	6	1		0	0	0	0	4	2	0	3	0	2	0	0	4	2	0
113	2	90	70	90		-99	-99	1
114	2	81				-99	-99
115	2	52	100	80	20	2	1	2	1	1	1	1		3	2	2	3	2	3	3	2	3	3	3	1	1	2	2	2	2	4	6	5		1	3	0	0	0	1	2	0	0	2	0	0	2	0	0
116	1	59	100	100	15	2	1	1	2	1	1	2		2	1	3	3	3	3	3	2	3	3	3	1	1	1	1	3	4	4	6	4		1	2	2	1	1	2	1	1	0	0	0	0	1	1	0
117	1	67	90	90	0	2	1	2	2	1	2	2		3	1	3	3	3	3	3	3	3	3	3	1	2	2	2	1	2	2	2	4		0	0	0	0	0	0	0	2	0	0	0	0	1	0	0
118	1	34	100	90	25	1	2	2	2	1	1	1		4	1	2	3	2	3	3	2	3	3	3	1	1	1	1	2	3	4	6	4		1	2	1	4	1	4	2	3	0	1	0	0	0	1	1
119	2	56	100	80	90	1	2	1	2	1	2	2		5	1	1	1	1	1	1	1	1	2	2	1	1	1	1	5	5	5	5	2		2	4	3	2	3	3	3	4	2	3	4	3	3	3	3
120	2	55	100	80	10	2	1	1	2	1	2	1		4	2	3	3	3	3	2	3	3	3	3	1	1	1	2	2	3	4	4	3		2	1	3	2	2	3	4	3	0	1	0	0	3	1	0
121	1	74	90	100	25	1	2	1	2	1	2	2		4	1	1	2	2	3	2	3	3	3	3	1	2	2	2	3	3	6	5	4		0	0	0	1	0	0	0	0	0	0	2	0	1	4	0
122	2	18	100	90	0	2	1	1	2	1	1	2		3	3	3	3	3	3	3	3	3	3	3	2	2	2	2	2	1	4	5	3		0	0	2	0	2	3	4	2	0	0	2	0	0	4	1
123	2	55	100	100	0	2	1	2	2	1	1	2		3	3	3	3	3	3	3	3	3	3	3	2	2	2	2	1	1	2	2	6		0	0	0	0	0	0	0	0	0	0	0	0	0	0	0
124	2	68	100	100	10	2	1	2	2	1	2	2		3	2	3	3	3	3	2	3	3	3	3	2	2	2	2	1	1	3	2	5		0	0	1	0	1	1	2	0	0	0	0	0	1	1	0
125	1	70	100	30	10	2	1	1	2	2	2	2		3	1	3	3	3	3	3	3	3	3	3	2	2	2	2	1	1	1	1	5		0	2	2	2	0	2	4	0	0	0	0	0	0	0	0
126	2	61	100	100	10	2	1	1	2	1	2	2		3	2	3	3	3	3	2	3	3	3	3	2	2	2	2	1	1	2	3	5		2	1	0	0	1	2	2	1	1	0	0	0	1	0	0
127	2	68	100	100	20	2	1	2	2	2	2	2		3	2	3	2	1	3	3	3	3	3	3	2	2	2	2	2	1	3	2	4		0	2	1	0	0	0	0	1	0	0	0	0		0	0
128	2	67	100	90		-99	-99	1
129	2	82	90	90	55	1	2	2	2	2	2	2		4	1	2	2	1	2	1	2	1	2	3	2	2	2	2	2	2	4	5	3		3	2	3	0	3	2	3	3	3	0	2	0	0	3	3
130	1	71	100	30		-99	-99	1
131	2	24				-99	-99
132	1	41	100	70	10	2	1	1	2	1	1	2		3	2	3	3	2	3	3	3	3	3	3	1	1	1	1	4	2	4	4	3		1	1	1	1	1	2	2	1	0	0	0	0	1	0	0
133	2	35	100	90	20	2	1	1	2	1	1	2		4	1	3	3	1	3	3	3	3	3	3	1	1	2	2	3	3	3	4	5		1	1	0	0	0	1	4	0	0	1	0	0	1	0	1
134	2	64	100	90	0	2	1	1	2	2	1	2		5	3	3	3	3	3	3	3	3	3	3	2	2	2	2	1	5	4	1	6		0	0	4	2	4	0	3	2	4	0	0	2	4	0	0
135	2	35				-99	-99		2	2	1	2		2	3	3	3	3	3	3	3	3	3	3	2	2	2	2	1	1	2	2	5		0	1	0	0	0	1	1	1	0	0	0	0	0	0	0
136	2	48	100	100		-99	-99	2
137	1	69	100	100	10	2	1	2	2	1	2	2		3	3	3	3	1	3	3	3	3	3	3	2	2	2	2	3	1	4	2	6		0	0	0	0	0	1	0	0	0	1	0	0	1	0	0
138	2	63	70	70	70	1	2	2	2	1	2	2		5	1	1	1	1	1	1	1	1	1	1	1	1	1	1	5	5	4	6	3		2	3	2	3	4	0	2	3	0	3	4	0	3	3	2
139	2	78	0	0		-99	-99
140	2	70	90	90	20	2	1	1	2	1	2	2		4	1	3	2	1	3	3	2	3	3	3	2	2	2	2	2	2	4	5	3		0	0	2	2	0	2	0	2	0	0	0	0	0	0	0
141	2	59	100			-99	-99	2	2	1	1	2		3		3	2	3	3	3	3	3	3	3	2	2	2	2	1	1	1	2	4		0	0	0	0	0	1	0	0	1	0	0	0	0	0	0
142	2	73	100	90	0	2	1	1	2	1	2	2		3	3	3	3	3	3	3	3	3	3	3	2	2	1	1	5	1	4	6	1		0	4	1	0	0	2	2	3	0	0	0	0	0	0	0
143	2	73	100	100		-99	-99	2
144	1	73	100	100		-99	-99	1
145	1	44	100	80	5	2	1	1	2	1	1	1		3	2	3	3	3	3	3	3	3	3	3	2	2	1	1	4	2	5	5	2		3	3	3	3	3	3	3	3	2	3	1	1	3	1	4
146	2	70	90	90	50	1	2	2	2		2	2		4	1	1	1	1	3	3	1	2	2	3	1	1	2	2	4	4	4	5	2		0	3	2	0	3	1	0	3	3	2	3	2	1	4	3
147	1	39	100	90	0	2	1	1	2	2	1	2		3	3	3	3	3	3	3	3	3	3	3	2	2	2	1	2	1	4	4	4		0	1	1	1	1	1	1	1	1	0	0	0	1	0	1
148	2	47	100	70	5	2	1	1	2	2	1	2		3	2	3	3	3	3	3	3	3	3	3	2	2	1	1	5	2	4	5	3		0	0	2	0	0	2	2	2	0	0	0	0	2	0	2
149	2	82	80	90		-99	-99	2
150	2	69	90	80	35	1	2	2	2	1	2	1		4	1	2	3	2	3	1	2	2	2	3	1	1	2	1	2	2	4	4	4		0	0	1	0	0	0	0	1	0	1	1	0	0	0	0
151	2	52	100	90	10	2	1	1	2	2	1	2		3	1	3	3	3	3	3	3	3	3	3	2	2	2	2	1	1	1	1	4		0	0	0	1	0	0	2	0	0	1	0	0	0	0	1
152	2	54	100	90	0	2	1	2	2	1	2	1		4	3	3	3	3	3	3	3	3	3	3	2	2	2	2	1	1	4	2	5		0	0	0	0	2	2	1	2	0	0	0	0	1	1	0
153	1	55				-99	-99
154	2	85	80	90	30	1	2	1	1	2	2	2		4	1	1	2	1	3	3	1	2	3	3	2	2	1	2	3	3	4	5	4		0	2	3	0	3	2	4	1	0	0	0	0	0	1	0
155	2	77	80	80	45	1	2	2	2	2	2	2		4	1	2	1	1	2	1	3	2	2	2	1	1	1	1	4	1	6	6	3		2	0	4	2	0	4	1	2
156	2	72	90	90	10	2	1	1	2	1	2	2		4	1	3	3	3	3	1	3	3	3	3	2	2	2	2	1	1	6	2	3		0	0	0	0	0	1	0	2	0	0	0	0	2	0	2
157	1	50	100	100		-99	-99	2
158	1	41	100	90		-99	-99	2
159	1	74	90	40		-99	-99	1
160	2	68	90	50	25	1	2	1	2	1	2	2		5	2	3	1	2	2	1	3	3	3	3	1	1	1	1	4	4	4	2	4		0	0	2	1	0	3	4	2	2	3	0	0	4	1	2
161	2	70	90	50	25	1	2	1	2	1	2	2		4	1	3	1	1	3	2	3	3	3	3	2	1	2	2	3	4	2	4	6		0	0	0	0	0	0	2	0	0	0	2	0	0	0	0
162	1	55	100	70		-99	-99	2
163	2	77				-99	-99
164	2	68	90	30	10	2	1	1	2	1	2	2		5	1	3	3	2	3	2	3	3	3	3	1	1	1	1	5	5	4	4	3		0	2	0	0	0	0	0	1	0	0	1	1	0	1	0
165	2	22	40	50		-99	-99	2
166	2	40	100	80	0	2	1	2	1	1	2	1		3	3	3	3	3	3	3	3	3	3	3	2	2	2	2	1	1	2	2	6		0	0	1	0	0	1	1	0	0	0	0	0	0	0	0
167	1	62				-99	-99
168	1	55	100	100	0	2	1	2	1	1	1	1		3	3	3	3	3	3	3	3	3	3	3	2	2	2	2	1	1	1	1	6		0	0	0	0	0	0	0	0	0	0	0	0	0	0	0
169	2	33	100	100	5	2	1	2	1	2	1	2		4	2	3	3	3	3	3	3	3	3	3	1	2	1	1	4	2	4	4	3		1	2	4	0	2	3	4	2	0	2	0	0	3	0	1
170	1	66	100	100	0	2	1	2	2	1	2	2		1	3	3	3	3	3	3	3	3	3	3	2	2	2	2	1	2	1	1	6		0	0	0	0	0	0	0	0	0	0	0	0	0	0	0
171	1	78	80	80		-99	-99	2
172	2	78	90	50	10	2	1	2	1	2	2	2		4	1	3	3	2	3	2	3	3	3	3	2	1	2	2	1	3	1	3	6		0	0	0	3	0	0	0	0	0	0	0	0	0	0	0
173	2	56	100	90		-99	-99	2
174	1	63	100	90	0	2	1	2	2	1	2	2		3	3	3	3	3	3	3	3	3	3	3	2	2	2	2	1	1	1	2	6		0	0	0	0	0	0	0	0	0	0	0	0	0	0	0
175	2	57	100	90		-99	-99	2
176	2	70	80	90		-99	-99	1
177	2	49	100	90	60	1	2	2	2	1	2	2		4	1	2	2	2	3	1	1	1	2	3	1	1	1	1	3	4	4	6	3		3	2	2	2	1	3	2	3	1	3	2	1	2	2	1
178	2	40	100	90	15	2	1	2	2	1	2	1		3	2	3	3	2	3	2	3	3	3	3	2	2	2	2	1	1	3	3	6		0	0	0	0	0	0	1	0	0	0	0	0	1	0	0
179	2	63	100	90	15	2	1	1	1	2	2	2		3	1	3	2	3	3	3	3	3	3	3	2	2	2	2	2	1	4	4	4		0	0	0	0	0	0	3	1	0	0	0	0	0	3	0
180	1	45	100	70	5	2	1	2	1	1	1	2		4	2	3	3	3	3	3	3	3	3	3	1	1	1	1	3	3	3	4	4		0	1	1	0	2	1		2	0	0	0	0	0	0	0
181	2	30				-99	-99		1	1	1	1		2	2	3	3	2	3	2	2	2	3	3	2	1	2	1	3	2	4	4	4		2	1	3	0	1	4	2	2	0	0	0	0	2	0	0
182	1	54				-99	-99		2	1	1	2		2	3	3	3	3	3	3	3	3	3	3	2	2	2	2	1	1	3	2	5		0	0	1	0	0	1	0	1	0	0	0	0	1	0	0
183	2	58	100	60		-99	-99	1
184	2	58	90	90		-99	-99	2
185	2	56	100	90	55	1	2	1	2	2	2	2		4	1	2	2	1	2	2	2	1	3	3	1	1	1	1	5	4	4	6	2		1	3	2	0	4	3	1	4	0	2	3	0	2	3	3
186	1	33	100	70	40	1	2	2	2	1	1	2		4	1	2	3	2	3	2	1	2	3	3	1	1	1	1	5	5	3	5	1		3	0	3	0	0	3	4	0	0	4	0	0	4	0	4
187	2	49	100	70		-99	-99	1
188	2	83	80	90	55	1	2	2	2	2	2	2		3	1	2	2	1	1	1	1	1	2	3	1	1	1	2	2	4	4	5	4		0	2	1	0	0	2	2	3	0	0	2	2	2	0	0
189	1	40	100	90	15	2	1	1	1	1	1	1		3	1	3	3	2	3	3	3	3	3	3	2	2	2	2	1	1	2	3	6		0	0	0	0	0	0	2	0	0	0	0	0	1	0	0
190	2	81	90	90	80	1	2	2	2	2	2	1		5	1	1	1	1	1	1	1	1	1	3	1	1	2	2	5	5	2	6	6		2	0	3	3	3	0	4	0	2	4	0	0	3	4	0
191	2	58	100	100	90	1	2	2	2	1	2	1		4	1	1	1	1	1	1	1	1	2	2	1	1	1	2	2	5	5	6	4		1	1	3	0	1	4	4	2	1	2	1	1	1	1	3
192	2	20	100	90	0	2	1	1	1	1	2	2		1	3	3	3	3	3	3	3	3	3	3	2	2	2	2	2	1	3	3	5		0	0	0	0	0	0	0	0	0	0	0	0	0	0	0
193	2	45				-99	-99
194	2	70	90	80	55	1	2	1	2	2	2	2		4	1	1	1	1	1	2	2	2	3	3	1	2	2	2	5	5	5	5	6		0	0	0	0	1	0	2	0	0	0	0	0	3	0	0
195	1	75	90	90	35	1	2	1	2	1	2	1		4	1	3	3	1	1	1	3	3	3	2	1	2	2	2	1	1	1	4	1		0	0	0	0	0	0	0	0	0	0	3	0	0	3	0
196	2	80	90	100	30	1	2	1	2	1	2	1		5	1	3	2	1	3	1	2	3	3	3	1	2	1	1	5	5	5	4	2		4	4	0	2	4	4	4	4	2	3	4	3	4	4	0
197	2	51	100	90	10	2	1	1	2	1	2	1		3	2	3	3	3	3	2	3	3	3	3	2	2			4	2	3	3	4		0	0	2	1	1	1	0	2	0	2	1	2	1	3	3
198	2	71	90	100		-99	-99	2
199	2	63				-99	-99
200	1	63	100	100	20	2	1	1	1	1	2	2		3	1	3	3	2	3	2	3	3	3	3	2	2	2	2	1	1	3	4	4		1	1	2	0	0	1	1	1	0	0	0	0	0	0	1
201	2	42	100	60	10	2	1	1		1		2		4	3	2	3	3	3	2	3	3	3	3	2	2	2	2	2	2	4	2	5		1	0	0	1	0	1	2	2	0	0	0	0	1	0	0
202	2	90				-99	-99
203	2	65	100	100		-99	-99	1
204	2	65	100	90	5	2	1	1	2	2	2	2		3	3	3	3	3	3	3	2	3	3	3	2	2	1	2	1	1	4	6	3		1	1	0	0	4	1	0	4	1	2	0	0	1	4	0
205	2	54	90	80		-99	-99	1
206	2	64	100	90		-99	-99	2
207	1	59	100	90	0	2	1	2	2	1	1	2		3	3	3	3	3	3	3	3	3	3	3	2	2	2	2	1	1	2	2	5		0	0	0	0	0	0	0	0	0	0	0	0	0	0	0
208	2	45				-99	-99
209	1	31				-99	-99
210	2	26	100	90	0	2	1	1	1	1	1	2		2	3	3	3	3	3	3	3	3	3	3	2	2	2	2	1	1	2	3	5		1	0	1	2	0	1	1	0	1	1	0	0	0	0	1
211	2	29	100	80	35	1	2	1	1	1	1	2		4	1	2	2	2	3	3	1	3	3	3	1	1	1	1	5	5	2	6	2		4	3	0	3	1	2	4	3	0	2	1	0	0	3	0
212	1	89				-99	-99
213	2	77	90	90		-99	-99	2
214	1	40	100	90	0	2	1	1	2	1	1	2		3	3	3	3	3	3	3	3	3	3	3	2	2	2	2	2	1	1	2	4		0	1	1	0	0	0	0	0	0	1	0	0	2	0	1
215	2	71	100	90	25	1	2	2	2	2	2	1		4	3	3	2	1	3	1	3	3	3	3	2	2	2	2	1	1	2	2	2		3	0	3	0	0	2	3	2	0	0	0	0	0	0	3
216	1					-99	-99
217	1	62	100	100	0	2	1	1	2	1	2	2		2	3	3	3	3	3	3	3	3	3	3	2	2	2	2	1	1	2	3	5		0	0	0	0	0	1	1	0	0	0	0	0	0	0	0
218	1	38	100	70		-99	-99	1
219	2	18	100	90	0	2	1	1	2	1	2	1		4	3	3	3	3	3	3	3	3	3	3	2	2	2	2	2	4	4	3	5		1	0	2	3	0	0	2	1	0	0	0	0	1	0	1
220	1	38	100	100	0	2	1	2	1	1	1	2		3	3	3	3	3	3	3	3	3	3	3	2	2	2	2	2	1	3	4	4		2	1	1	0	0	1	2	1	0	1	0	0	0	0	0
221	1	59	100	100	15	2	1	2	1	1	2	2		3	2	3	3	2	3	3	2	3	3	3	2	2	2	2	1	2	2	3	5		1	1	1	2	1	1	2	0	1	2	0	0	2	0	0
222	2	59	100	90	40	1	2	1	2	1	1	2		4	3	2	3	1	2	3	3	2	2	1	1	1	1	1	3	4	4	3	3		0	1	0	0	0	3	0	2	0	0	1	0	3	1	1
223	2	46	100	90	10	2	1	1	1	1	1	2		3	2	3	3	3	3	2	3	3	3	3	2	2	2	2	1	1	3	4	5		0	0	1	0	0	1	0	1	0	0	0	0	0	0	0
224	2	61				-99	-99
225	2	64	100	90	35	1	2	2	2	1	2	2		4	1	2	1	3	3	1	3	3	3	3	1	1	2	2	1	2	1	3	6		0	0	0	0	0	0	0	0	0	0	1	0	1	0	0
226	2	67				-99	-99		2	1	2	1		3	1	3	3	1	3	1	2	3	3	3	1	1	1	1	3	4	4	4	4		0	2	1	4	0	2	0	2	1	3	2	0	4	0	4
227	2	52	100	50		-99	-99	1
228	2	71	100	70		-99	-99	1
229	2	52	90	40	45	1	2	1	2	1	1	1		4	1	2	2	1	3	1	2	1	3	3	1	1	2	2	2	4	4	4	4		2	2	2	2	0	2	4	1	0	1	0	0	3	0	2
230	1	31	100	100	20	2	1	2	2	2	1			4	2	3	3	2	3	3	2	2	3	3	1	1	2	1	3	1	5	6	4		0	3	2	1	2	2	2	2	0	0	2	0	1	1	3
231	2	34	100	100	10	2	1	2	1	1	1	1		3	2	3	3	2	3	3	3	3	3	3	2	2	2	1	1	1	3	4	5		2	0	1	0	0	1	3	0	0	0	0	0	0	0	0
232	2	61				-99	-99
233	2	70				-99	-99		2	1	2	2		4	1	1	1	3	3	1	1	1	2	3	1	1	2	2	4	5	4	5	1		2	0	0	0	3	0	3	2	0	4	2	0	0	0	0
234	2	32	100	80	0	2	1	1	1	2	2	2		3	3	3	3	3	3	3	3	3	3	3	2	2	1	1	4	3	5	2	4		1	0		1	1	1	2	2	3	0	1	0	1	0	0
235	1	19				-99	-99
236	2	62	100	90	20	2	1	1	2	2	2	2		3	2	3	2	3	2	2	3	3	3	3	1	2	2	2	1	1	2	4	5		2	1	0	0	0	0	0	0	0	0	0	0	0	0	0
237	2	42	100	90		-99	-99	2
238	2	59	100	90		-99	-99	1
239	1	36	100	90	0	2	1	1	1	1	1	1		3	3	3	3	3	3	3	3	3	3	3	2	2	2	2	2	1	2	3	5		0	2	2	0	0	0	3	1	0	0	0	0	1	0	0
240	2	29	100	70	30	1	2	1	2	2	1	2		5	1	2	2	3	3	2	2	3	3	3	1	1	1	1	2	2	4	5	2		4	4	3	1	4	2	3	3	2	2	4	3	2	3	1
241	1	30	100	90	5	2	1	1	2	1	1	1		3	2	3	3	3	3	3	3	3	3	3	2	1	2	2	2	1	2	1	5		0	0	0	0	0	1	1	0	0	1	0	0	0	0	0
242	1	35	90	90	20	2	1	1	2	2	2	1		4	1	3	3	3	3	3	3	1	1	3	2	1	1	1	3	3	2	4	4		0	2	2	0	2	2	2	2	2	2	2	2	2	2	2
243	1	66	90	90	25	1	2	1	2	2	2	2		3	1	3	3	2	3	1	1	3	3	3	1	1	2	2	1	4	4	6	1		0	0	2	3	0	0	3	0	0	2	0	0	3	0	2
244	2	66				-99	-99
245	2	16	100	60	0	2	1	1	2	2	2	1		3	3	3	3	3	3	3	3	3	3	3	2	2	1	1	2	2	4	4	3		1	3	2	0	4	2	1	2	0	0	1	0	0	1	0
246	2	57	80	80		-99	-99	1
247	2	72	100	80	10	2	1	1	1	1	2	1		3	2	3	3	2	3	3	3	3	3	3	1	1	1	1	4	3	5	6	2		1	3	2	0	3	1	3	3	4	0	2	0	2	3	0
248	1	69	100	100		-99	-99	1
249	2	75	100	100	10	2	1	2	2	1	2	2		4	1	3	3	3	3	3	3	3	3	3	2	2	2	2	1	1	2	2	5		0	0	0	0	0	0	0	1	2	0	0	0	0	0	0
250	2	18	100	90	25	1	2	2	2	2	2	2		2	2	3	2	2	3	3	2	2	3	3	2	2	1	1	2	2	4	4	4		1	2	2	3	1	2	1	2	0	3	2	2	1	2	1
251	2	74	90	100	0	2	1	1	2	1	2	2		4	3	2	2	3	3	3	3	3	3	3	1	1	1	2	3	3	1	1	6		0	0	2		0	1	0	0	0	0	0	0	1	0	1
252	2	57	100	100		-99	-99	2
253	2	77	100	100		-99	-99	1
254	2	75	90	100		-99	-99	1
255	2	48				-99	-99
256	2	36				-99	-99
257	2	49				-99	-99
258	1	54	100	90	0	2	1	2	2	1	1	2		3	3	3	3	3	3	3	3	3	3	3	2	2	2	2	1	1	2	3	4		0	1	0	0	1	0	0	1	0	0	1	0	1	1	1
259	2	55				-99	-99
260	2	79	90	100	15	2	1	1	2	2	2	1		4	1	3	3	2	3	1	3	3	3	3	1	1	2	2	1	2	5	4	6		1	0	0	0	0	0	3	0	0	1	0	0	3	0	1
261	2	62	100	100	0	2	1	1	2	2	1	2		4	3	3	3	3	3	3	3	3	3	3	2	2	2	2	1	1	2	2	6		0	0	0	0	0	0	0	0	0	0	0	0	2	0	4
262	2	75	100	90	35	1	2	1	2	2	2	2		4	1	3	1	1	3	2	3	3	3	3	1	1	2	2	1	2	5	2	4		0	2	2	0	2	3	1	1	0	1	0	0	0	0	2
263	1	53	100	100	5	2	1	1	2	1	1	2		3	2	3	3	3	3	3	3	3	3	3	2	2	2	2	2	2	4	4	5		0	0	0	0	0	1	1	0	0	1	0	0	1	0	0
264	1	55	90	90	50	1	2	2	2	2	1	2		5	2	3	2	2	3	1	1	1	1	2	1		2	1	2	4	5	3	3		1	2	3	2	4	4	4	4	1	0	2	0	4	4	3
265	2	36	100	90	0	2	1	1	2	2	1	2		4	3	3	3	3	3	3	3	3	3	3	1	1	2	2	1	1	1	2	4		1	1	1	1	2	0	3	0	0	0	0	0	0	0	0
266	2	33				-99	-99
267	2	68	100	90	35	1	2	1	2	2	2	2		3	1	3	3	1	2	1	3	3	3	3	1	1	2	2	3	5	5	6	2		1	4	0	0	0	0	4	0	0	0	0	0	0	0	0
268	1	61	80	70		-99	-99	2
269	1	64	100	80	15	2	1	1	2	1	2	1		4	3	3	3	2	3	1	3	3	3	3	2	2	1	2	1	3	3	5	3		3	0	1	0	0	2	4	1	2	2	0	0	2	0	2
270	2	22	100	100	0	2	1	2	2	2	1	1		2	3	3	3	3	3	3	3	3	3	3	2	2	2	2	1	1	4	3	5		0	0	1	0	0	1	1	1	0	0	0	0	0	0	0
271	1	40				-99	-99
272	2	45	100	100	45	1	2	2	1	1	2	1		4	1	2	3	2	3	1	2	2	2	3	1	1	1	1	3	3	4	4	2		4	0	4	2	1	2	4	2	2	2	0	0	1	0	2
273	1	27				-99	-99
274	2	73	70	100		-99	-99	1
275	2	73	100	80	30	1	2	1	2	2	2	1		3	1	3	1	3	3	2	2	3	3	3	1	2	2	2	1	4	1	1	4		1	0	0	0	0	0	3	0	0	0	0	0	0	0	0
276	1	58	100	100	10	2	1	2	2	2	1	2		3	2	3	3	3	3	2	3	3	3	3	2	2	1	1	2	1	3	4	5		0	2	1	1	3	1	1	2	1	0	1	0	0	0	0
277	1	69	100	100	0	2	1	1	2	1	2	2		3	3	3	3	3	3	3	3	3	3	3	2	2	2	2	1	1	1	2	4		0	0	0	0	0	2	2	0	0	0	0	0	0	0	0
278	2	74	90	100	0	2	1	2	2	1	2	2		3	2	3	3	2	3	3	3	3	3	3	2	2	2	2	2	2	5	5	4		0	0	0	0	0	1	1	1	0	0	1	0	0	1	0
279	2	33	100	90	0	2	1	1	2	1	1	2		3	3	3	3	3	3	3	3	3	3	3	2	2	1	2	2	2	4	3	5		1	1	1	0	0	1	2	1	1	1	0	0	1	0	0
280	1	53				-99	-99
281	2	75	90	90		-99	-99	1
282	2	48	100	70	10	2	1	1	2	2	1	2		3	1	3	3	3	3	3	3	3	3	3	2	1	1	2	3	4	5	4	4		2	1	1	1	2	0	3	2	0	1	0	0	2	0	0
283	2	55				-99	-99
284	2	84	80	80		-99	-99	1
285	1	55	100	100	5	2	1	2	2	1	1	2		3	2	3	3	3	3	3	3	3	3	3	2	2	2	2	1	1	2	1	6		0	0	0	0	0	0	0	0	0	0	0	0	0	0	0
286	2	61				-99	-99
287	1	54	100	90		-99	-99	2
288	2	67	100	100	10	2	1	2	2	2	2	2		3	1	3	3	3	3	3	3	3	3	3	2	2	2	2	1	1	1	2	6		0	0	1	0	0	0	0	0	0	0	0	0	0	0	1
289	2	85	40	90	40	1	2	1	2	2	2	1		4	1	1	1	1	1	1	1	1	1	1	1	2	2	2	3	4	4	4	4		0	1	0	2	2	1	0	1	0	4	0	1	1	1	2
290	1	40	100	100		-99	-99	2
291	2	74	90	90	50	1	2	1	2	2	2	2		5	1	1	2	1	1	2	2	3	3	2	1	1	1	1	5	5	2	6	6		3	4	3	0		3	2	4	0	0	2	0	3	3	1
292	2	82	90	90	5	2	1	2	2	1	2	2		4	1	3	3	3	3	2	3	3	3	3	2	2	2	2	1	1	2	2	5		0	0	1	1	0	1	1	0	0	0	0	0	0	0	0
293	2	63	100	100		-99	-99	1
294	2	43	100	90	5	2	1	1	1	2	1	1		3	2	3	3	3	3	3	3	3	3	3	2	2	2	2	2	2	4	5	3		2	2	1	1	3	3	2	3	2	1	1	1	1	0	0
295	2	45				-99	-99
296	1	74	80	90		-99	-99	2
297	1	43	100	100	10	2	1	2	1	1	1	1		3	2	3	3	2	3	3	3	3	3	3	2	2	2	2	1	2	4	4	4		0	0	2	0	0	2	1	1	1	0	0	0	0	0	0
298	2	79	70	90	55	1	2	2	2	2	2	1		4	1	1	1	1	2	1	1	1	1	3	1	1	2	1	1	5	4	6	1		0	3	2	3	3	3	2	4	0	3	3	0	2	3	2
299	2					-99	-99
300	2	77	80	100	65	1	2	2	2	1	2	1		5	1	1	1	1	1	1	1	2	2	2	1	1	2	2	2	3	4	6	4		4	2	3	2	0	1	0	0	0	4	0	0	4	3	0
301	1	81	90	100	20	2	1	2	2	1	2	2		3	1	1	3	1	3	3	3	3	3	3	2	2	1	2	1	1	4	4	4		0	1	0	0	0	0	2	0	0	0	0	0	0	2	0
302	2	25				-99	-99
303	1	38				-99	-99
304	2	56	100	90	35	1	2	1	2	2	2	1		5	1	2	1	2	3	2	3	3	3	3	1	1	1	1	5	4	6	5	1		3	2	4	1	4	4	0	4	3	4	3	3	3	4	4
305	1	26	100	90	45	1	2	2	2	1	2	1		5	1	2	2	2	3	2	2	2	3	2	1	1	1	1	5	4	5	5	1		2	4	2	3	2	4	2	2	2	4	3	0	4	4	2
306	2	66	100	90		-99	-99	2
307	2	69	100	90	15	2	1	2	2	1	2	2		4	1	3	3	2	3	3	3	3	3	3	2	2	1	2	1	4	4	2	5		0	2	2	4	0	2	3	2	2	3	0	0	0	0	3
308		26				-99	-99
309	1	75	90	90	25	1	2	2	2	1	2	2		4	1	2	3	1	3	1	3	3	3	3	1	2	2	2	1	1	4	5	3		0	2	0	0	0	2	0	2	0	0	0	0	0	1	0
310	1	41				-99	-99
311	1	49	100	100	15	2	1	2	2	1	1	2		3	1	3	3	3	3	2	3	3	3	3	1	1	2	2	2	2	4	4	5		0	0	1	0	0	1	1	1	0	0	0	0	0	0	0
312	2	73	100	60	45	1	2	2	2	2	2	2		5	1	2	1	1	3	1	3	3	3	3	1	1	2	2	1	5	2	6	1		0	0	0	0	0	0
313	2	51	100	90	0	2	1	2	2	2	1	1		3	3	3	3	3	3	3	3	3	3	3	1	2	2	2	1	2	5	3	4		0	0	0	1	0	1	0	1	0	2	0	0	0	0	0
314	2	41	100	40	15	2	1	2	1	1	1	2		3	2	2	3	2	3	3	3	3	3	3	1	1	2	2	3	3	2	4	4		1	0	0	0	0	0	0	1	0	0	0	0	0	0	0
315		80	90	100	5	2	1	1	2	2	2	1		5	1	3	3	3	3	2	3	3	3	3	1	1	1	1	5	5	5	4	3		1	4		2	4	0	2	4	0	0	2	0	1	3	0
316		36				-99	-99
317		47	100	100		-99	-99	2
318	1	69	100	100	35	1	2	2	2	1	2	2		4	1	3	3	2	1	3	1	3	3	3	1	1	2	2	1	4	1	4	5		0	0	0	0	0	2	2	0	0	0	0	0	2	1	2
319	2	64	90	90	0	2	1	2	2	2	2	1		3	2	3	3	3	3	2	3	3	3	3	2	2	2	2	1	1	4	2	4		0	0	0	0	2	0	0	0	0	0	0	0	0	0	0
320	1	70	90	80	10	2	1	1	2	1	2	2		3	1	3	3	2	3	2	3	3	3	3	2	2	2	2	1	1	1	1	6		0	1	0	1	0	0	0	0	0	0	0	0	1	0	0
321	2	49	100	90	10	2	1	1	2	1	1	1		3	3	3	3	2	3	2	3	3	3	3	2	2	2	2	1	3	1	2	6		0	0	0	0	0	0	2	0	0	1	0	0	0	0	0
322	2	21				-99	-99
323	2	60	100	90	15	2	1	1	2	2	2	2		4	2	2	3	3	3	2	3	3	3	3	1	1	1	1	4	4	6	6	1		0	4	3	0	4	4	2	4	4	0	3	2	1	4	4
324	1	78	90	80		-99	-99	2
325	2	53	100	90	0	2	1	2	2	2	1	2		3	3	3	3	3	3	3	3	3	3	3	2	2	1	2	3	1	2	2	3		0	0	0	0	0	0	0	2	1	0	0	0	0	1	0
326	2	80				-99	-99
327	1	70	90	80	-5	2	1	2	2	1	2	2		5	2	3	3	3	3	3	3	3	3	3	2	2	1	2	1	4	3	4	3		0	2	0	0	0	2	2	2	0	0	0	0	0	0	2
328	1	69	90	80	0	2	1	2	2	1	2	1		4	1	3	3	3	3	3	3	3	3	3	2	2	2	2	1	1	1	1	6		0	0	0	0	0	0	2	0	0	0	0	0	2	0	0
329	1	31				-99	-99
330	2					-99	-99
331	2	39	100	90	0	2	1	2	2	1	1	2		4	3	3	3	3	3	3	3	3	3	3	2	2	2	2	2	2	3	4	4		2	2	2	0	0	1	3	1	0	1	0	0	1	0	1
332	1	62	100	90	5	2	1	2	2	2	1	1		4	2	3	3	3	3	3	3	3	3	3	2	2	2	2	1	1	4	4	3		0	3	2	2	2	3	1	2	0	1	0	0	2	1	2
333	1	87	80	90	70	1	2	2	2	1	2	2		4	1	1	2	1	1	1	1	1	2	1	1	1	2	2	2	4	3	6	3		0	4	2	0	0	1	0	0	0	1	2	0	2	0	0
334	1	80	90	100		-99	-99	2
335	1	65	100	90		-99	-99	1
336	2	75	90	90	70	1	2	1	2	2	2	2		4	1	2	1	1	2	1	1	1	2	2	1	1	1	2	1	4	2	2	2		0	4	0	1	2	0	0	2	0	2	4	0	2	0	0
337	1	66	100	90	20	2	1	2	2	2	2	2		4	2	3	3	2	3	2	2	3	3	3	1	2	2	2	1	4	2	1	4		1	0	2	0	3	4	0	3	0	0	0	0	4	4	4
338	2	67	100	90	10	2	1	1	1	2	2	2		3	2	3	3	3	3	2	3	3	3	3	2	2	2	2	2	1	3	2	6		0	0	0	0	0	0	0	0	0	0	0	0	0	0	0
339	2	62	100	100	30	1	2	1	2	1	2	2		4	2	2	2	2	3	2	2	3	3	3	1	2	2	2	2	2	4	4	4		0	0	1	0	0	1	0	0	0	0	0	0	1	0	0
340	2	65	100	90		-99	-99	2
341	2	48	100	80		-99	-99	2
342	2	50	100	100	0	2	1	2	2	1	1	2		3	3	3	3	3	3	3	3	3	3	3	2	2	2	2	2	2	2	3	5		0	0	0	0	1	0	0	1	0	0	0	0	0	0	0
343	2	17	100	80	15	2	1	1	2	1	2	2		4	2	3	3	3	3	3	2	2	3	3	1	1	2	2	2	4	5	4	4		2	0	2	2	0	0	4	1	0	0	1	0	0	0	0
344	1	47				-99	-99
345	2	36	40	100		-99	-99	1
346	2	83	90	90	35	1	2	1	2	2	2	2		4	1	2	2	1	1	2	3	3	3	3	1	1	2	2	1	1	4	1	5		0	0	1	1	0	0	1	0	0	0	0	0	2	0	0
347	2	75				-99	-99
348	2	74	100	100	35	1	2	1	2	2	2	2		5	1	2	1	3	3	1	3	3	3	3	1	1	1	1	5	5	5	4	1		4	2	3	2	4	4	4	4	0	3	0	0	3	1	0
349	2	83	80	90	75	1	2	1	2	1	2	1		4	1	1	1	1	1	1	1	1	1	2	1	1	1	1	3	5	5	6	1		0	2	0	0	3	2	0	4	0	4	4	1	4	3	3
350	1	60	100	90	5	2	1	1	2	2	2	2		3	3	3	3	2	3	3	3	3	3	3	2	2	2	2	2	2	2	4	6		0	0	0	0	0	1	1	0	0	0	0	0	1	2	1
351	1	23	100	100	0	2	1	1	2	2	1	2		2	3	3	3	3	3	3	3	3	3	3	2	2	2	2	1	1	2	3	6		0	0	1	0	0	1	0	0	0	1	0	0	0	0	0
352	2	30	100	100	0	2	1	1	2	1	1	2		2	3	3	3	3	3	3	3	3	3	3	2	2	2	2	1	1	2	2	5		1	0	0	0	0	1	1	0	0	0	0	0	0	0	0
353	1	73	100	90	5	2	1	2	2	1	2	2		2	3	3	3	3	3	2	3	3	3	3	1	2	1	2	1	1	1	6	6		0	0	0	0	2	1	0	2	0	0	0	0	2	0	0
354	2	66	90	100	25	1	2	2	1	2	2	1		5	1	3	2	1	3	1	3	3	3	3	1	1	1	1	5	3	5	4	5		0	0	2	0	0	2	0	2	0	1	4	0	2	4	4
355	2	51	100	100	20	2	1	2	1	2	1	2		3	1	2	3	3	3	2	3	3	3	3	2	2	1	2	2	1	3	3	4		0	2	2	1	0	1	0	1	0	2	2	1	1	1	2
356	1	53	100	70	5	2	1	1	2	1	1	2		3	2	3	3	3	3	3	3	3	3	3	2	2	2	2	1	2	2	3	5		1	1	1	1	1	1	0	0	0	1	0	1	0	0	0
357	2	61	100	100	0	2	1	2	2	1	2	1		4	3	3	3	3	3	3	3	3	3	3	1	1	1	2	1	3	4	6	4		0	1	1	0	0	1	4	0	0	0	0	0	2	0	0
358	2	83	60	90		-99	-99	1
359	1	72	90	100	0	2	1	2	2	2	2	1		4	1	3	3	3	3	3	3	3	3	3	2	2	2	2	3	1	4	4	2		0	0	3	0	0	2	2	3	0	0	0	0	0	0	2
360	2	70	100	90	65	1	2	2	1	2	2	1		4	1	2	1	1	2	2	1	1	3	3	1	1	2	2	1	2	4	3	6		0	0	0	0	0	0	0	0	0	0	0	0	0	0	0
361	2	88	70	90		-99	-99	2
362	1	54	100	90	0	2	1	2	1	1	1	2		2	3	3	3	3	3	3	3	3	3	3	2	2	2	2	4	1	2	4	4		0	0	0	0	0	2	2	0	0	0	0	0	0	0	0
363	2	42	100	100	0	2	1	2	2	1	2	2		2	3	3	3	3	3	3	3	3	3	3	2	2	2	2	1	1	4	4	4		3	0	3	0	0	2	0	1	0	1	0	0	0	0	0
364	2	73	100	90	35	1	2	1	2	2	2	2		3	1	3	1	1	3	2	3	3	3	3	2	2	2	2	1	3	1	4	6		0	0	0	0	0	0	0	0	0	0	0	0	0	0	0
365	2	71	90	100	20	2	1	1	2	1	2	2		4	1	2	3	1	3	2	3	3	3	3	1	1	1	1	5	3	4	4	3		0	0	2	2	0	2	2	0	2	2	0	0	2	0	2
366	1	58	100	100		-99	-99	2
367	2	71	90	80		-99	-99	1
368	2	23				-99	-99
369	2	62	100	100	10	2	1	2	2	2	2	2		3	2	3	3	3	3	2	3	3	3	3	2	2	2	2	1	1	2	2	5		0	0	0	0	0	1	0	0	0	0	0	0	1	0	0
370	1	60	100	100	0	2	1	2	2	2	1	2		3	3	3	3	3	3	3	3	3	3	3	2	2	2	2	1	1	1	2	6		0	0	0	0	1	0	0	0	0	0	0	0	0	0	0
371	2	70	90	100		-99	-99	2
372	1	43	100	100	10	2	1	2	1	1	1	2		2	2	2	3	3	3	3	3	3	3	3	2	2	2	1	2	2	4	4	3		1	0	0	1	0	2	1	1	0	0	0	0	3	0	3
373	2	54	100	100	15	2	1	1	2	1	2	2		2	2	3	2	2	3	3	3	3	3	3	2	2	2	2	2	2	4	3	5		0	0	1	0	0	1	1	1	1	0	0	0	0	0	0
374		72	60	100	55	1	2	1	2	1	2	2		5	1	1	1	1	1	1	1	1	1	2	1	1	2	2	1	4	1	5	6		0	0	0	0	0	0	0	0	0	0	0	0	0	0	0
375	2	88	50	90	50	1	2	2	2	2	2	2			1	1	1	1	1	1	1	1	1	1	1	1	1	1	4	1	5	6	1		3	0	3	0	0	4	0	3	2	0	4	0	0	2	2
376	2	25	100	70	10	2	1	2	1	2	1	2		3	2	3	3	3	3	2	3	3	3	3	2	2	2	2	1	2	3	4	5		1	0	0	0	0	1	0	0	0	0	0	0	3	0	0
377	2	76	90	100	25	1	2	2	2	1	2	2		4	1	3	2	1	3	1	3	3	3	3	1	1	2	2	5	3	5	4	3		0	3	1	0	1	0	0	3	0	0	3	2	0	3	0
378	2	77	90	90	35	1	2	1	2	2	2	1		3	1	3	2	1	3	1	2	2	3	3	2	1	2	2	1	1	1	2	5		0	0	0	0	0	0	0	0	0	2	0	0	2	0	0
379	2	68	100	100	10	2	1	2	1	1	2	2		3	2	3	3	3	3	2	3	3	3	3	1	1	2	2	1	1	2	3	6		0	0	0	0	0	0	0	0	0	0	0	0	0	0	0
380	1	84	90	100	15	2	1	2	2	1	2	1		3	1	1	3	3	3	2	3	3	3	3	2	2	2	2	1	2	4	1	4		1	0	0	0	0	2	0	1	0	0	0	0	0	0	0
381	2	76	90	100	-5	2	1	1	2	1	2	2		3	2	3	3	3	3	3	3	3	3	3	1	2	1	1	1	4	4	4	3		0	0	0	0	0	0	4	0	0	1	0	0	1	0	0
382	2	43				-99	-99
383	2	68	90	100		-99	-99	1
384	1	24				-99	-99
385	1	78	80	100		-99	-99	2
386	1	39	100	100	40	1	2	2	1	2	2	1		4	2	2	2	2	3	2	2	2	2	3	1	1	1	1	4	4	4	5	2		2	3	3	2	3	3	3	3	3		2	4	3	3	2
387	2	68	100	100		-99	-99	2
388	2	64	100	100		-99	-99	1
389	1	56
390	2	35
391	2	84				-99	-99
392	2	65	90	90	25	1	2	1	2	1	2	2		4	1	3	3	1	3	1	2	3	3	3	2	2	2	2	1	3	4	3	6		0	0	0	0	0	3	0	0	0	0	0	0	0	0	0
393	2	72	90	100	20	2	1	1	2	2	2	2		3	1	3	2	2	3	1	3	3	3	3	1	2	1	2	1	5	4	4	4		2	0	3	2	2	1	3	2	0	0	2	0	3	1	1
394	1	78	90	100		-99	-99	2
395	2	51	100	100		-99	-99	2
396	1	76	90	100	50	1	2	2	2	2	2	1		4	1	1	1	1	1	2	2	3	3	3	1	1	2	2	1	3	2	4	6		0	3	3	0	3	3	0	0	0	0	0	0	3	4	0
397	1	85	80	90		-99	-99	2
398	1	74	90	90	40	1	2	2	2	1	2	2		5	1	1	3	1	3	3	1	1	3	3	1	1	2	2	4	4	1	5	6		0	0	0	3	0	0	2	0	0	3	2	0	2	1	0
399	2	83	90	90		-99	-99	2
400	1	80	80	90	10	2	1	2	2	1	2	2		4	1	3	3	1	3	1	3	3	3	3	1	1	2	2	1	1	5	6	6		0	2	0	0	0	1	3	0	0	0	0	0	0	4	0
401	2	83				-99	-99
402	2	69	90	100	20	2	1	1	2	1	2	1		5	1	3	2	1	3	2	3	3	3	3	1	1	1	1	4	5	6	5	2		1	2	4	3	4	3	2	4	0	0	0	0	1	3	2
403	2	75	100	100	10	2	1	1	2	2	2	2		3	1	3	3	3	3	3	3	3	3	3	1	2	2	2	1	1	1	3	4		0	0	1	0	1	1	1	1	0	0	0	0	1	0	0
404	1	77	70	90		-99	-99	1
405	1	69	100	100		-99	-99	2
406	2	88	70	80		-99	-99	1
407	2	68	90	100	10	2	1	2	2	1	2	2		3	1	3	3	3	3	1	3	3	3	3	2	2	2	2	1	2	4	1	4		0	2	0	0	0	1	1	1	0	0	0	0	1	0	0
408	2	74	90	100		-99	-99	1
409	2	49	100	80	50	1	2	1	2	2	2	1		5	1	2	2	2	2	2	2	2	2	3	1	1	1	1	4	5	4	6	3		3	3	3	3	4	3	3	3	3	3	2	0	3	2	2
410	1	63	90	100	-10	2	1	2	2	1	1	2		3	3	3	3	3	3	3	3	3	3	3	2	2	2	2	1	1	2	1	6		0	0	0	0	0	0	0	0	0	0	0	0	0	0	0
411	1	76	70	90	-5	2	1	2	2	1	2	2		4	1	3	3	2	3	1	3	3	3	3	2	2	2	2	3	1	4	4	3		3	0	3	0	0	2	0	2	0	0	0	0	1	0	2
412	1	41	100	100	15	2	1	2	2	1	1	2		3	2	3	3	2	3	3	3	2	3	3	2	2	2	2	1	2	2	2	6		0	0	0	0	0	2	0	0	0	0	0	0	0	0	0
413	2	71	90	100	-10	2	1	1	2	1	2	2		4	3	3	3	3	3	3	3	3	3	3	1	2	1	1	1	1	2	3	4		2	0	2	0	0	2	3	2	0	0	0	0	3	0	0
414	2	86	80	100		-99	-99	2
415	1	53	100	100	10	2	1	2	2	1	1	2		3	1	3	3	3	3	3	3	3	3	3	2	2	1	1	2	2	5	5	4		0	1	3	0	0	3	1	1	2	2	0	1	2	0	2
416	2	42	100	100	35	1	2	2	1		2	2		4	1	2	2	2	3	2	2	3	3	3	1	1	1	1	4	4	4	5	5		1	1	1	0	1	1	2	2	2	0	1	0	0	1	0
417	2	39	100	90	20	2	1	2	2	2	2	2		5	2	3	3	2	2	2	3	3	3	3	1	1	2	2	1	5	6	6	4		2	0	1	0	0	2	4	0	0	3	0	2	3	0	4
418	2	53	100	100	15	2	1	2	2	2	1	2		5	2	2	3	3	3	2	3	3	3	3	2	2	2	2	3	4	4	6	2		1	4	3	0	2	3	4	4	1	3	2	0	2	3	2
419	1	71	80	90		-99	-99	2
420	2	63	100	100	0	2	1	2	1	1	2	2		3	3	3	3	3	3	3	3	3	3	3	2	2	2	2	1	2	2	5	5		0	0	1	0	0	0	2	0	0	0	0	0	0	0	0
421	1	45	100	100	0	2	1	2	2	1	2	2		4	3	3	3	3	3	3	3	3	3	3	2	2	2	2	1	3	2	1	4		1	0	2	2	0	2	2	0	3	3	0	0	2	3	2
422	1	44	100	100	5	2	1	2	1	1	1	2		2	3	3	3	3	3	2	3	3	3	3	2	2	2	1	2	1	3	4	5		1	1	1	0	0	2	3	1	0	0	0	0	1	0	2
423	1	54	80	100	20	2	1	1	2	1	2	2		4	1	3	3	1	3	1	1	3	3	3	1	1	2	2	4	4	4	6	3		2	0	1	3	0	3	4	2	0	1	1	2	3	2	0
424	2	59	100	80		-99	-99	2
425	1	66				-99	-99
426	1	40	100	100	0	2	1	2	1	1	1	2		2	3	3	3	3	3	3	3	3	3	3	2	2	2	2	1	1	2	2	6		0	0	0	0	0	0	0	0	0	0	0	0	0	0	0
427	2	17	100	80	65	1	2	1	2	2	2	2		4	3	3	2	1	2	1	1	1	2	1	1	1	1	2	5	3	5	4	1		4	4	2	3	3	2	3	3	4	4	2	1	4	2	2
428	2	64	100	100	0	2	1	2	2	1	2	2		3	3	3	3	3	3	3	3	3	3	3	2	2	2	2	1	1	2	4	4		0	0	0	0	0	0	1	2	0	0	1	0	0	0	0
429	1	35	100	100	0	2	1	2	1	1	1	2		4	3	3	3	3	3	3	3	3	3	3	1	2	2	2	2	1	1	5	6		1		1	0	0	0	2	0	0	0	0	0	0	0	0
430	1	50				-99	-99
431	2	57	100	100	25	1	2	1	1	2	1	2		3	1	2	3	3	3	1	3	3	3	3	1	1	1	2	5	5	6	6	1		0	1	2	0	0	2	3	3	0	0	3	0	1	0	3
432	2	41	100	100	80	1	2	1	2	2	2	2		4	1	1	1	1	2	3	1	1	1	2	1	1	2	1	3	3	4	5	4		0	1	0	0	1	2	1	1	2	0	1	1	0	0	0
433	1	55	100	100	0	2	1	2	2	1	1	2		2	3	3	3	3	3	3	3	3	3	3	2	2	2	2	1	1	3	3	6		0	0	1	0	0	0	0	0	0	0	0	0	0	0	0
434	1	60				-99	-99
435	2	77	90	90	-10	2	1	2	2	1	2	2		3	3	3	3	3	3	3	3	3	3	3	2	2	1	1	1	1	4	2	4		0	0	0	0	2	0	2	2	0	0	0	0	2	0	0
436	2	50	90	70	10	2	1	1	2	2	1	2		4	1	3	1	3	3	3	3	3	3	3	1	1	1	2	3	2	4	4	3		3	0	3	3	0	3	3	1		2	0	0	3	0	1
437	1	72	100	100	0	2	1	2	2	2	2	2		3	3	3	3	3	3	3	3	3	3	3	2	2	1	2	1	1	1	1	6		0	0	0	0	3	2	0	3	0	0	0	0	0	0	0
438	2	53	100	90	75	1	2	2	2	1	1	2		3	1	1	1	1	1	1	1	2	3	3	2	2	1	1	3	2	4	4	4		0	1	0	0	0	2	0	1	0	0	0	0	0	0	0
439	2	75	100	90	25	1	2	2	2	2	2	2		4	1	3	3	2	3	1	3	3	3	3	1	2	1	2	1	1	5	5	3		0	0	0	0	3	0	0	3	0	4	4	0	4	2	4
440	2	48	100	90	10	2	1	2	2	2	2	2		4	2	3	3	3	3	2	3	3	3	3	1	2	1	2	1	3	4	4	4		2	0	2	2	0	2	2	3	2	2	0	0	2	0	1
441	1	55	0	0		-99	-99
442	1	78	90	100		-99	-99	2
443	2	57	80	40	55	1	2	1	2	2	2	2		5	1	1	2	1	1	1	2	2	2	2	1	1	2	2	3	4	2	3	4		2	0	0	0	3	0	2	0	0	3	0	0	3	0	0
444	2	58	100	100	10	2	1	2	2	1	1	2		1	2	3	3	3	3	2	3	3	3	3	2	2	2	2	1	1	2	1	6		0	0	0	0	1	0	0	0	0	0	0	0	0	0	0
445	2	70				-99	-99
446	2	42				-99	-99
447	2	55	100	100	10	2	1	1	1	2	1	2		4	1	3	3	3	3	3	3	3	3	3	2	2	1	2	1	1	1	1	6		0	0	0	0	0	0	0	0	1	0	0	1	1	0	0
448	1	72	90	100	-10	2	1	1	2	1	2	2		3	3	3	3	3	3	3	3	3	3	3	2	2	2	2	3	1	1	1	5		0	0	0	0	0	0	0	0	0	1	0	0	0	0	0
449	1					-99	-99
450	2	42	100	100	0	2	1	2	2	1	1	2		4	3	3	3	3	3	3	3	3	3	3	2	2	2	2	4	1	2	3	5		0	0	0	0	0	0	0	0	0	0	0	0	0	0	2
451	2	71	100	100	0	2	1	2	1	1	2	2		3	3	3	3	3	3	3	3	3	3	3	1	2	2	2	1	2	3	3	6		0	0	0	0	0	0	2	0	1	1	0	0	1	0	0
452	2	49	90	100	10	2	1	1	2	1	2	1		3	1	1	3	3	3	3	3	3	3	3	2	1	1	1	2	3	4	3	4		2	1	3	0	0	1	3	0	0	0	0	0	0	0	0
453	1	37	100	80	70	1	2	1	2	2	2	2		5	1	1	2	1	2	2	1	2	2	2	1	1	2	2	4	4	3	6	2		3	2	2	3	0	1	4	2	0	3	0	0	3	1	1
454	2	63	90	90	15	2	1	1	2	1	2	2		4	2	3	2	1	3	2	3	3	3	3	1	1	2	2	1	3	2	4	2		3	2	3	2	2	3	3	3	3	3	4	3	3	4	4
455	1	66	100	100	10	2	1	2	1	1	2	2		3	2	3	3	3	3	2	3	3	3	3	2	2	2	2	2	2	2	3	5		0	1	1	0	1	2	0	1	1	0	0	0	0	1	0
456	1	41	100	90	0	2	1	2	1	1		2		2	3	3	3	3	3	3	3	3	3	3	2	2	2	2	2	3	2	2	4		0	0	2	0	0	2	2	1	1	0	0	0	0	0	1
457	1	62	100	100		-99	-99	1
458	2	81	80	100	30	1	2	1	2	2	2	2		4	1	1	1	1	3	1	3	3	3	3	1	1	2	2	1	5	4	6	4		2	0	3	0	0	2	4	0	0	2	0	0	3	2	2
459	2	61	100	100	80	1	2	1	2	2	2	2		4	1	1	1	1	2	1	1	1	2	3	1	1	2	2	2	4	4	4	4		0	3	0	0	0	0	0	0	0	0	2	0	0	2	0
460	1	59	100	100	35	1	2	1	2	1	1	1		4	1	2	3	3	2	2	2	2	3	3	1	1	1	1	3	3	4	4	4		0	3	3	0	3	3	0	3	4	0	3	3	0	4	4
461	1	28	100	90	0	2	1	1	1	1	2	2		3	3	3	3	3	3	3	3	3	3	3	2	2	2	1	2	2	4	3	4		1	1	1	1	1	2	2	1	1	1	1	1	1	1	0
462	2	21	100	100	0	2	1	2	2	1	2	2		4	3	3	3	3	3	3	3	3	3	3	2	2	1	2	2	2	1	2	3		1	1	1	0	0	0	1	2	0	1	0	1	1	0	1
463	1	49	100	100	0	2	1	2	1	1	1	2		2	3	3	3	3	3	3	3	3	3	3	2	2	2	2	1	1	1	1	6		0	0	0	0	0	0	0	0	0	0	0	0	0	0	0
464	2	79	90	100		-99	-99	1
465	1	87	80	100		-99	-99	1
466	2	57	100	100	25	1	2	2	1	1	1	1		3	1	3	2	3	3	1	3	3	3	3	2	2	2	2	1	1	2	2	6		0	0	0	0	0	0	0	0	0	0	0	0	0	0	0
467	2	68	90	70		-99	-99	1
468	1	45	100	100	0	2	1	2	2		1	2		2	3	3	3	3	3	3	3	3	3	3	2	2	2	2	1	1	1	1	1		0	0	0	0	0	0	0	0	0	0	0	0	0	0	0
469	2	78	90	100	0	2	1	2	2	1	2	2		2	2	3	3	3	3	2	3	3	3	3	2	2	2	2	1	1	1	1	6		0	0	1	0	0	0	2	0	0	0	0	0	2	0	0
470	2	77	90	100	10	2	1	1	2	1	2	2		4	1	3	3	3	3	1	3	3	3	3	2	2	2	2	1	1	1	1	6		0	0	0	0	0	0	3	0	0	0	0	0	0	0	0
471	2	81	100	100	40	1	2	1	2	2	2	2		4	2	2	1	2	2	2	2	3	3	3	1	1	1	1	4	1	4	5	3		0	3	0	2	0	0	2	3	0	3		2	2	0	3
472	1	44	100	100	0	2	1	2	2	2	1	2		2	3	3	3	3	3	3	3	3	3	3	2	2	2	2	1	1	2	2	6		0	1	0	0	2	0	0	1	0	0	0	0	0	1	0
473	1	50	100	100	10	2	1	2	2	2	1	1		4	2	3	3	2	3	3	3	3	3	3	2	2	2	2	1	1	2	2	6		0	0	1	1	0	0	1	0	0	0	0	0	1	0	0
474	2	63				-99	-99
475	2	50	100	100	5	2	1	2	1	2	1	2		2	2	3	3	3	3	3	3	3	3	3	2	2	2	2	1	1	2	2	6		0	0	0	0	1	0	0	0	0	0	0	0	0	0	0
476	2	80	80	100		-99	-99	2
477	1					-99	-99
478	2	36	100	100	0	2	1	2	2	1	1	2		3	3	3	3	3	3	3	3	3	3	3	2	2	2	2	1	1	2	2	4		0	0	0	0	0	0	0	0	0	0	0	0	0	0	0
479	2	47	100	100	0	2	1	2	2	1	1	2		2	3	3	3	3	3	3	3	3	3	3	2	2	2	2	1	1	2	2	5		2	0	0	0	0	0	1	0	0	0	0	0	0	0	0
480	2	42				-99	-99		2	2	2	2		4	2	2	2	1	2	2	1	2	2	3	1	1	1	1	4	4	5	5	3		2	2	3	2	4	3	3	4	1	2	2	2	0	2	2
481	1	58	100	100	15	2	1	2	2	2	2	2		4	2	2	3	3	3	2	3	3	3	3	2	2	1	1	3	3	5	5	4		2	3	2	1	2	2	3	2	0	1	2	2	3	3	2
482	2	88	70	100		-99	-99	1
483	2	65	100	100	60	1	2	1	2	1	2	2		5	1	2	1	1	3	1	2	2	3	2	2	1	2	2	1	1	2	5	6		0	0	2	0	0	0	2	0	0	0	0	0	3	0	0
484	1	43	100	90	0	2	1	1	2	2	1	2		3	3	3	3	3	3	3	3	3	3	3	2	2	2	2	1	1	3	4	5		0	1	1	0	0	1	1	0	0	0	0	0	2	0	0
485	2	59	90	100	50	1	2	2	1	1	2	2		4	2	2	1	1	2	1	2	2	2	3	1	2	2	2	1	2	2	4	5		0	0	0	0	0	0	0	0	0	0	0	0	0	0	0
486	2	37	100	100	5	2	1	2	2	1	1	2		3	2	3	3	3	3	3	3	3	3	3	2	2	2	2	1	1	1	1	6		0	0	0	0	0	0	1	0	0	0	0	0	0	0	0
487	2	47	100	90	0	2	1	1	2	2	1	1		3	3	3	3	3	3	3	3	3	3	3	2	2	2	2	1	2	2	4	4		2	0	1	0	0	1	0	3	0	1	0	0	1	0	0
488	1	33	100	80		-99	-99	1
489	2	86	40	90		-99	-99	1
490	1	34	100	100	0	2	1	2	1	2	1	2		3	3	3	3	3	3	3	3	3	3	3	2	2	2	2	1	1	3	2	5		0	0	1	0	0	0	0	1	0	0	0	0	0	0	1
491	2	50	100	80	25	1	2	1	2	1	2	2		4	1	2	3	2	3	2	3	3	3	3	1	1	1	1	3	3	4	4	3		0	2	3	1	2	3	3	2	1	2	2	1	2	1	3
492	2	43	70	100		-99	-99	1
493	1	45	100	100		-99	-99	2
494	2	55	100	80	0	2	1	1	2	1	1	2		3	3	3	3	3	3	3	3	3	3	3	1	1	1	1	3	4	2	4	4		0	0	0	0	0	1	2	0	0	0	0	0	1	1	0
495	1	66	90	90	-5	2	1	2	2	2	2	2		3	2	3	3	3	3	3	3	3	3	3	2	2	2	2	2	1	1	2	5		0	0	0	0	0	0	0	0	0	0	0	0	0	0	0
496	2	65	90	90		-99	-99	2
497	2	42	100	90		-99	-99	1
498	1	58	80	100		-99	-99	2
499	2	60	90	100		-99	-99	1
500	2	52				-99	-99
501	2	77				-99	-99
502	2	84	80	80	10	2	1	1	2	2	2	2		4	2	3	2	1	3	1	3	3	3	3	1	1	2	2	1	4	5	5	5		0	0	0	0	1	1	3	0	0	0	0	0	0	1	2
503	1	61	80	100		-99	-99	2
504	1	47	100	60	20	2	1	1	2	2	2	2		4	3	3	3	1	3	1	3	3	3	3	1	1	2	2	5	5	4	5	4		0	2	0	0	0	2	4	2	0	2	0	0	2	0	1
505	1	36	100	100	20	2	1	1	2	2	2	2		4	1	3	3	2	3	2	3	3	3	3	1	1	1	2	4	3	5	4	3		0	4	3	0	1	3	2	1	0	0	4	3	2	3	3
506	2	74	90	70	60	1	2	2	1	2	2	2		5	1	1	3	1	1	3	1	1	1	3	1	1	1	1	5	5	6	6	1		0	4	0	0	2	0	2	2	0	1	0	0	0	0	0
507	2	81	80	90	65	1	2	1	2	1	2	1		4	1	1	1	1	1	1	1	1	2	3	1	1	1	2	5	5	6	3	1		4	4	4	4	4	3	4	4	4	4		3	3	4	3
508	2	48	90	80		-99	-99	1
509	2	86	80	100		-99	-99	1
510	1	57	100	100	0	2	1	2	2	1	1	2		3	3	3	3	3	3	3	3	3	3	3	2	2	2	2	1	1	1	1	6		0	0	0	0	0	0	0	0	0	0	0	0	0	0	0
511	1	73	100	100	10	2	1	1	2	1	2	2		3	1	3	3	3	3	3	3	3	3	3	1	2	2	2	1	1	1	1	6		1	0	0	0	0	0	2	0	0	0	0	0	0	0	0
512	2	61	100	90	95	1	2	1	2	1	1	2		4	1	1	1	1	1	1	1	1	1	2	1	1	1	1	4	4	4	5	3		3	3	3	3	3	3	3	3	2	3	3	1	4	3	3
513	1					-99	-99
514	1	45	100	100	5	2	1	1	2	1	1	1		3	2	3	3	3	3	3	3	3	3	3	1	1	2	2	1	3	1	3	6		0	0	0	2	0	0	4	0	0	0	0	0	0	0	0
515	2	47	100	90	0	2	1	2	2	1	1	2		3	3	3	3	3	3	3	3	3	3	3	2	2	2	2	1	1	6	2	6		0	1	1	0	0	3	0	0	0	0	0	0	2	0	2
516	2					-99	-99
517	1	72	90	90	0	2	1	2	2	1	2	2		4	1	3	3	3	3	3	3	3	3	3	2	2	2	2	1	4	2	2	6		0	2	0	0	0	0	0	0	1	0	0	0	2	0	0
518	1	55	90	80	35	1	2	1	2	1	2	1		4	1	2	2	1	2	1	3	3	3	3	1	1	2	2	1	4	6	1	6		0	0	0	0	0	0	1	0	0	0	0	0	3	0	0
519	2	36				-99	-99
520	1	42	100	100	0	2	1	1	2	2	1	1		3	3	3	3	3	3	3	3	3	3	3	2	2	2	2	1	2	2	4	6		0	0	0	0	0	0	0	0	0	0	0	0	0	0	0
521	1	62	90	100	-10	2	1	2	1	1	2	1		2	3	3	3	3	3	3	3	3	3	3	2	2	2	2	1	1	1	2	6		0	0	0	0	0	0	0	0	0	0	0	0	1	0	1
522	2	71	90	100	0	2	1	1	2	1	2	1		3	1	3	3	3	3	3	3	3	3	3	2	2	2	2	2	2	2	2	5		0	1	2	0	0	2	2	0	0	0	0	0	2	0	2
523	2	75				-99	-99
524	2	89				-99	-99
525	2	44	100	100	5	2	1	1	1	1	1	2		3	2	3	3	3	3	3	3	3	3	3	2	2	1	1	2	2	4	4	4		1	1	0	0	0	1	3	2	1	0	0	0	1	0	0
526	1	48	100	100		-99	-99	1
527	2	75	90	90	-5	2	1	2	2	2	2	2		3	3	3	3	3	3	2	3	3	3	3	1	1	2	2	1	1	2	2	5		0	0	0	0	0	1	0	1	0	0	0	0	0	1	0
528	2	54	100	100	0	2	1	2	2	1	1	2		3	3	3	3	3	3	3	3	3	3	3	2	2	2	1	2	1	3	4	4		0	0	0	0	0	1	0	2	0	0	1	0	0	1	0
529	1	57	100	100	15	2	1	2	2	1	1	2		4	3	3	3	2	3	1	3	3	3	3	2	2	2	2	1	2	5	2	5		1	3	1	0	0	3	1	3	0	0	1	0	0	0	4
530	1	78	80	100	60	1	2	1	2	2	2	2		5	1	1	1	1	1	2	1	2	3	1	1	1	1	2	1	5	6	6	4		0	0	3	0	0	4	0	2	1	1	4	0	2	3	3
531	1	86	70	100		-99	-99	2
532	2	33	100	100	0	2	1	2	1	1	1	2		3	3	3	3	3	3	3	3	3	3	3	2	2	1	1	1	1	4	4	4		0	3	1	2	0	3	1	4	0	0	0	1	1	1	0
533	1	33	100	100	5	2	1	2	1	1	1	2		3	2	3	3	3	3	3	3	3	3	3	2	1	2	2	1	2	2	3	5		0	0	0	0	0	1	2	1	0	0	0	0	0	0	0
534	1	17	100	100	15	2	1	1	2	2	2	2		4	2	3	3	3	3	2	2	3	3	3	1	2	2	1	3	4	1	3	3		1	0	0	3	1	4	3	3	1	3	0	0	0	0	0
535	2	25	100	80		-99	-99	1
536	1	69	100	100	5	2	1	2	2	1	2	2		3	2	3	3	3	3	3	3	3	3	3	2	2	2	2	1	1	1	1	6		0	0	0	0	0	0	0	0	0	0	0	0	1	0	0
537	1	65	90	100	-5	2	1	2	2	1	2	2		4	2	3	3	3	3	3	3	3	3	3	2	2	2	2	1	1	1	1	4		0	2	0	0	0	2	2	2	0	0	2	0	0	2	2
538	2	74	80	100		-99	-99	1
539	1	40	100	100	0	2	1	2	2	2	1	1		3	3	3	3	3	3	3	3	3	3	3	2	2	1	1	5	1	6	1	2		0	3	4	3	4	4	2	4	3	0	4	3	4	4	4
540	1	73	70	60	-20	2	1	1	2	1	2	2		5	3	3	3	3	3	3	3	2	2	3	2	1	2	2	2	3	5	1	6		0	0	0	0	0	0	3	0	0	0	0	0	0	0	1
541	1	61	60	80	-5	2	1	2	2	1	2	2		4	3	2	2	2	3	1	3	2	2	3	1	1	2	2	3	4	2	5	2		3	2	3	0	2	2	4	3	0	2	2	0	3	3	0
542	2	73	80	80	-5	2	1	2	2	1	2	2		4	2	3	3	2	3	2	3	3	3	3	1	2	2	2	1	1	2	2	6		0	0	0	0	0	1	0	0	0	0	0	0	0	0	1
543	1	75	80	90	-10	2	1	2	2	1	2	2		1	3	3	3	2	3	2	3	3	3	3	2	2	2	2	1	1	1	2	4		0	0	1	0	0	0	0	0	0	0	0	0	1	0	2
544	1	79	80	90	-10	2	1	2	2	1	2	2		3	3	3	3	2	3	2	3	3	3	3	2	2	2	2	1	1	1	1	6		3	0	0	0	0	0	0	0	0	0	0	0	0	0	0
545	2	43				-99	-99
546	2	47				-99	-99
547	2	65				-99	-99
548	1	72	70	80	-25	2	1	1	2	1	2	1			2	3	3	3	3	3	3	3	3	3	2	2	2	1	1	1	1	1	6		0	0	0	0	0	0	0	0	0	0	0	0	0	0	0
549	2	34		0		-99	-99
550	2	68	80	70	5	2	1	1	2	1	2	2			2	2	2	2	3	2	3	3	3	3	1	1	1	1	2	2	2	5	4		3	1	2	2	2	2	3	2	2	3	2	2	3	1	2
551	2	44		0		-99	-99
552	1	49	90	70	10	2	1	1	2	1	2	2			2	3	3	3	3	2	2	2	3	3	1	2	1	1	3	3	4	4	4		2	2	2	2	3	3	3	3	3	3	2	1	2	3	3
553	2	55	100	100	0	2	1	2	2	1	1	2		2	3	3	3	3	3	3	3	3	3	3	2	2	2	2	1	1	4	2	6		0	0	0	0	0	2	1	0	0	0	0	0	0	0	0
554	2	77	50	90	40	1	2	2	2	2	2	2		5	1	1	1	1	1	1	1	1	2	2	1	1	2	2	1	3	2	6	4		0	3	3	0	0	4	0	0	0	3	4	0	3	2	3
555	2	81	90	90	55	1	2	2	2	2	2	2		4	1	2	2	1	1	1	2	2	2	3	1	1	1	2	4	5	4	4	3		0	2	3	3	4	4	2	4	2	0	2	1	4	2	3
556	1	16				-99	-99
557	1	27				-99	-99
558	1	73	80	100	10	2	1	2	2	1	2	2			1	3	2	2	3	1	3	3	3	3	2	2	2	2	1	1	1	1	1		0	0	0	0	0	0	0	0	0	0	0	0	0	0	0
559	1	34				-99	-99
560	2	94	50	70	10	2	1	2	2	2	2	2		4	1	2	1	3	3	2	1	1	1	3	2	2	2	2	1	1	2	2	5		0	3	0	0	1	3	0	0	0	0	2	0	2	0	0
561	1	52	70	90	30	1	2	1	2	1	1	1		4	2	3	3	1	1	1	1	2	2	2	1	1	1	1	3	4	4	4	3		0	2	2	0	0	2	3	2	0	2	1	0	0	0	2
562	2	72	80	90	-5	2	1	2	2	1	2	2		3	1	3	3	3	3	2	3	3	3	3	2	2	2	2	1	1	1	1	6		0	0	0	0	0	0	0	0	0	0	0	0	0	0	0
563	1	78				-99	-99
564	2	22				-99	-99
565	2	27				-99	-99
566	1	49	100	100	0	2	1	2	1	1	1	1		3	3	3	3	3	3	3	3	3	3	3	2	2	2	2	1	2	3	3	5		0	1	0	1	0	2	0	1	0	0	0	0	1	0	0
567	2	31				-99	-99
568	2	73	60	80	0	2	1	1	2	1	2	2		5	1	2	1	3	3	2	1	3	3	3	1	1	2	2	5	2	4	5	4		4	1	4	2	0	2	4	3	2	2	2	1	2	2	0
569	2	71				-99	-99
570	2	73				-99	-99
571	2	22	90	90	-5	2	1	2	1	2	1	2		3	2	3	3	3	3	3	3	3	3	3	2	1	1	1	2	2	4	4	4		1	1	3	0	1	3	3	1	3	1	4	3	3	2	3
572	2	61	70	90	-25	2	1	1	2	1	2	2			2	3	3	3	3	3	3	3	3	3	2	2	2	2	1	1	3	4	5		0	0	0	0	0	0	2	0	0	0	0	0	0	0	0
573	2	70	80	80	-10	2	1	1	2	2	2	2		3	2	3	3	3	3	2	3	3	3	3	2	1	2	2	2	2	1	2	5		2	0	0	0	0	0	1	0	0	0	0	0	1	0	0
574	2	72	80	90	10	2	1	2	2	1	2	2		4	2	3	3	1	3	1	3	3	3	2	1	2	1	2	3	3	5	5	4		4	2	4	2	2	2	2	2	0	3	0	0	3	0	3
575	1	62	100	90	5	2	1	2	1	1	1	2		3	2	3	3	3	3	3	3	3	3	3	2	2	2	2	1	1	2	5	6		0	0	0	0	0	0	0	0	0	0	0	0	0	0	0
576	2	71				-99	-99
577	1	31	90	90	0	2	1	1	2	1	1	2			2	2	3	3	3	3	3	3	3	3	2	2	2	2	1	4	4	6	3		0	2	0	0	2	2	2	2	2	2	2	2	0	2	0
578	2	35				-99	-99
579	2	61				-99	-99
580	1	34				-99	-99
581	2	74				-99	-99
582	2	48				-99	-99
583	1	47	70	90	-30	2	1	1	2	1	1	2		3	3	3	3	3	3	3	3	3	3	3	2	2	2	1	2	2	6	2	2		2	2	3	3	1	3	4	2	3	1	0	2	0	0	3
584	2	86	50	100	40	1	2	1	2	2	2	2		4	1	1	1	1	1	1	1	1	2	2	1	1	2	2	3	4	3	6	4		1	1	2	0	0	0	2	0	0	0	2	0	2	0	0
585	2	70	70	100		-99	-99
586	2	80	50	70	15	2	1	2	2	1	2	1		4	1	1	1	1	3	1	1	2	3	3	1	1	2	2	1	4	4	2	4		0	2	2	3	0	2	3	1	0	3	0	0	0	0	0
587	2	73	80	90	-15	2	1	2	2	2	2	2		3	2	3	3	3	3	3	3	3	3	3	1	2	2	2	1	1	1	1	6		0	0	0	0	2	0	0	0	0	0	0	0	0	0	0
588	1	75	70	90	-5	2	1	2	2	1	2	2		5	1	2	3	2	3	2	3	3	3	3	2	1	2	2	1	1	1	6	6		2	0	0	1	0	1	4	0	0	2	1	0	2	0	0
589	2	92				-99	-99
590	2	69				-99	-99
591	2	45	90	90	25	1	2	1	1	1	2	2		4	2	2	2	2	3	2	2	2	3	3	1	1	1	1	3	3	3	3	4		2	1	1	3	1	1	3	1	2	2	1	1	3	1	2
592	2	69	90	90	35	1	2	1	2	2	2	2		4	1	2	3	1	1	1	3	3	3	3	1	1	2	2	3	5	4	4	6		2	0	0	2	0	0	3	0	0	2	0	0	2	0	0
593	2	66	90	80	15	2	1	2	2	2	2	2			2	3	1	2	3	2	3	3	3	3	2	2	2	2	1	5	2	3	2		0	1	1	0	3	1	1	3	0	0	0	0	1	0	0
594	2	58	80	80	-20	2	1	1	2	1	1	2			3	3	3	3	3	3	3	3	3	3	2	2	2	2	1	1	4	1	4		0	2	2	0	0	2	0	4	0	0	0	1	0	0	0
595	2	71				-99	-99
596	1	20	100	90	0	2	1	1	2	2	2	2		3	3	3	3	3	3	3	3	3	3	3	1	2	1	1	2	2	3	4	4		1	2	2	1	2	3	3	2	0	3	1	0	2	1	4
597	2	66	90	80	10	2	1	1	2	2	2	2			1	3	3	2	3	2	3	3	3	3	1	1	1	1	2	2	3	3	4		0	1	1	0	1	2	0	2	0	0	0	0	0	0	0
598	2	77	80	100	5	2	1	1	2	1	2	2		3	1	3	2	2	3	2	3	3	3	3	2	2	1	2	1	1	4	2	5		0	0	0	0	1	0	0	0	0	0	0	0	0	0	0
599	2	28	100	100	0	2	1	2	1	2	1	2		2	3	3	3	3	3	3	3	3	3	3	2	2	2	2	1	1	2	2	4		0	0	2	0	0	1	0	0	0	0	0	0	0	0	0
600	1	82	70	80	10	2	1	2	2	1	2	2		4	1	2	3	2	3	1	2	2	3	3	2	2	2	2	1	4	4	5	4
601	2	44	90	100	0	2	1	1	2	2	1	2		4	2	3	3	2	3	3	3	3	3	3	1	1	1	1	3	3	4	4	4		1	0	2	0	1	2	2	1	0	0	0	0	3	1	1
602	1	78	90	90	5	2	1	2	2	2	2	1		3	1	3	3	2	3	3	3	3	3	3	2	2	2	2	1	1	1	1	6		0	1	0	1	2	1	0	1	0	0	0	0	0	0	0
603	2	45	60	70	20	2	1	2	2	2	2	1		4	1	1	1	2	3	2	1	2	3	2	1	1	1	1	4	4	3	3	3		3	2	4	4	3	3	0	4	3	3	3	0	3	3	3
604	2	55	90	90	40	1	2	1	2	1	2	2		5	1	1	1	2	3	3	1	2	3	3	1	1	2	2	4	2	4	6	3		2	3	1	0	0	2	0	3	0	0	0	0	0	1	0
605	1	84				-99	-99
606	2	30	80	80	0	2	1	1	2	1	1	2		3	2	3	3	2	3	3	2	2	3	3	1	1	1	1	5	4	5	5	2		3	4	3	1	4	4	3	4	3	1	4	3	3	4	3
607	2	62				-99	-99
608	2	75				-99	-99
609	1	81	60	80	25	1	2	2	2	1	2	2		4	1	1	2	2	2	2	1	1	2	3	1	1	1	1	1	3	2	2	4		0	3	0	0	0	0	0	2	0	0	0	0	0	0	0
610	1	49	80	90	-20	2	1	2	2	1	1	1			3	3	3	3	3	3	3	3	3	3	2	2	2	2	1	1	1	2	6		0	0	0	0	0	0	0	0	0	0	0	0	0	0	0
611	2	48	90	100	-5	2	1	1	1	1	1	2		3	2	3	3	3	3	3	3	3	3	3		1	1	1	3	3	3	5	4		1	2	3	0	2	3	3	1	0	2	0	0	2	0	2
612	2	86				-99	-99
613	1	43	90	100	5	2	1	2	1	2	1	2			1	2	3	3	3	3	3	3	3	3	1	1	1	1	5	5	2	4	5		2	2	2	0	0	0	2	1	0	0	0	0	0	0	0
614	1	72	80	90	-10	2	1	2	2	1	2	2		3	1	3	3	3	3	3	3	3	3	3	2	2	2	2	1	1	2	1	6		0	0	0	0	0	0	0	0	0	0	0	0	0	0	0
615	2	78				-99	-99
616	1	50	80	90	-15	2	1	2	2	1	1	2		3	2	3	3	3	3	3	3	3	3	3	2	2	2	2	1	2	1	3	6		0	0	0	2	0	0	3	0	0	0	0	0	0	0	0
617	2	66	70	90	0	2	1	2	2	2	2	2		4	1	3	2	2	3	2	2	3	3	3	1	2	2	2	1	1	4	1	6		0	1	2	0	0	0	0	0	0	1	0	0	3	2	0
618	1	73	70	80	30	1	2	2	2	2	2	2		5	1	2	3	2	3	1	1	1	2	2	1	1	2	2	3	3	4	4	4		0	4	0	0	4	2	0	3	2	3	0	0	0	2	0
619	2	79	70	90	60	1	2	2	2	2	2	2		5	1	1	1	1	1	1	1	1	1	3	1	1	1	1	5	5	3	6	3		3	4	4	4	4	4	2	4	4	0	4	3	4	4	2
620	2	50				-99	-99
621	2	80				-99	-99
622	2	46	90	70	0	2	1	1	1	1	1	2		3	2	3	2	3	3	3	3	3	3	3	1	1	1	2	3	3	4	4	5		4	1	3	0	0	3	3	1	0	0	0	0	1	0	0
623	1	20				-99	-99
624	1	22	90	90	-10	2	1	2	2	1	1	2		3	3	3	3	3	3	3	3	3	3	3	2	2	2	2	1	1	4	1	5		0	3	1	0	0	3	1	1	0	3	0	0	0	0	0
625	1	47	100	100	0	2	1	2	1	2	1	1		3	3	3	3	3	3	3	3	3	3	3	2	2	2	2	1	1	2	2	5		0	1	0	0	0	1	0	0	0	0	0	0	0	0	0
626	2	60				-99	-99
627	2	61	60	90		-99	-99	2
628	2	67	90	90	55	1	2	2	2	2	2	1		4	1	1	2	1	3	2	1	1	2	3	2	1	1	1	4	5	5	6	2		0	4	4	0	4	4	4	4	4	0	4	2	0	0	4
629	2	43	100	100	15	2	1	1	1	2	1	2			2	3	3	2	3	2	3	3	3	3	2	2	1	1	3	2	4	5	2		4	2	4	4	1	4	4	3	4	4	2	1	0	0	2
630	2	76				-99	-99
631	2	64	80	90		-99	-99	1	2	1	2	2			1	3	3	2	3	2		3	3	3	2	2	2	2	1	1	2	3	5		0	1	0	0	0	1	0	0	0	0	0	0	0	0	0
632	2	75	80	80	-10	2	1	1	2	1	2	2		4	2	3	2	3	3	3	3	3	3	3	2	2	2	2	1	2	2	4	5		0	0	0	0	0	0	2	0	0	0	0	0	0	0	0
633	2	19	90	90	-10	2	1	1	2	2	2	1		3	3	3	3	3	3	3	3	3	3	3	2	2	2	2	2	3	3	4	3		0	2	1	0	0	3	4	2	0	0	0	0	0	0	1
634	1	42				-99	-99
635	1	76	90	90	-5	2	1	2	2	1	2	2		2	3	3	3	2	3	3	3	3	3	3	2	2	2	2	1	1	1	2	6		0	0	0	0	0	0	0	0	0	0	0	0	1	0	0
636	1	87	60	80	10	2	1	2	2	2	2	2		4	1	2	2	2	3	1	2	2	3	2	1	1	1	1	2	4	4	4	3		0	4	2	0	4	0	0	2	0	1	0	0	4	2	0
637	2	40	80	80	45	1	2	2	1	2	1	2		5	1	2	2	1	2	1	2	2	2	2	1	1	2	2	2	5	5	5	3		3	2	3	3	2	3	4	3	0	3	2	1	1	2	2
638	2	52	90	90	40	1	2	2	2	1	2	1			2	2	2	1	2	2	2	2	2	3	1	1	1	1	4	2	5	6	3		0	4	2	2	3	3	2	3	1	3	4	3	2	4	3
639	1	73				-99	-99
640	2	66	70	90	20	2	1	1	2	2	2	2		4	1	2	1	2	3	1	2	2	3	3	1	1	1	1	4	4	2	4	4		3	2	1	1	2	1	3	1	0	0	0	0	1	0	0
641	1	65	80	90	5	2	1	2	1	1	2	2		3	1	2	2	3	3	2	3	3	3	3	1	2	2	2	2	3	2	4	5		1	0	1	0	0	0	0	0	0	0	0	0	0	0	0
642	2	78				-99	-99
643	2	45	80	90	-20	2	1	1	1	1	1	2		2	3	3	3	3	3	3	3	3	3	3	1	2	1	2	2	4	2	3	5		1	0	1	1	0	0	2	1	1	0	0	0	0	0	0
644	2	73	80	90	25	2	1	1	2	1	2	2		4	1	1	2	1	3	1	3	3	3	3	2	2	2	2	2	2	2	2	4		0	0	1	0	0	1	0	1	0	0	0	0	0	0	0
645	2	24	80	80	-15	2	1	2	1	2	1	2		2	3	3	3	3	3	2	3	3	3	3	1	2	1	1	2	2	2	2	5		0	0	0	1	0	1	1	1	0	0	0	0	0	0	0
646	1	63				-99	-99
647	2	72	80	90	50	1	2	1	2	2	2	2		4	1	1	1	1	2	1	1	2	3	3	2	2	2	2	1	2	3	2	5		1	0	0	0	0	2	0	0	0	0	0	0	0	0	0
648	1	46				-99	-99
649	2	63	70	80	0	2	1	2	2	1	2	2		5	1	3	2	3	3	1	2	3	3	3	1	2	2	2	3	1	2	5	6		0	0	2	0	0	1	0	2	0	0	2	0	0	2	0
650	2	73	70	90	35	1	2	1	2	1	2	2		4	1	1	1	1	2	1	1	3	3	3	1	1	1	1	1	3	6	4	1		0	4	4	0	4	4	2	4	0	2	0	0	0	4	0
651	2	42				-99	-99
652	2	34				-99	-99
653	2	49	80	70		-99	-99	2	2	1	1	1		3
654	2	81	70	80	40	1	2	1	2	2	2	2		3	1	1	1	1	2	1	1	2	3	3	1	1	1	1	1	1	4	4	5		0	0	4	0	0	0	0	0	0	0	0	0	0	0	0
655	1	48				-99	-99
656	2	37	80	90	0	2	1	1	2	1	1	2			2	3	3	2	3	3	2	2	3	3	1	1	1	1	5	4	5	4	2		3	2	4	3	4	4	2	4	4	3	4	3	4	3	3
657	2	25				-99	-99
658	2	82				-99	-99
659	2	43	70	90	-5	2	1	1	2	2	2	2		3	1	1	2	3	3	3	3	3	3	3	2	2	1	1	4	1	5	6	1		0	3	0	0	4	3	0	4	0	0	3	0	3	4	0
660	1	66	80	80	-5	2	1	2	2	1	2	2		3	2	3	3	2	3	2	3	3	3	3	2	2	2	2	1	1	2	4	6		0	0	0	0	0	0	0	0	0	0	0	0	0	0	0
661	2	50	70	80	40	1	2	2	2	2	1	2		4	1	2	1	1	2	1	1	2	3	2	2	2	1	2	3	4	3	4	2		2	3	1	2	3	1	2	3	2	1	1	0	3	2	3
662	2	26	80	80	-15	2	1	1	2	1	2	2		4	2	3	3	3	3	3	3	3	3	3	1	2	1	1	3	3	4	1	4		2	2	1	1	0	2	3	2	1	1	0	0	3	1	1
663	1	41				-99	-99
664	2	76	80	80		-99	-99	2
665	1	72	80	90		-99	-99	2
666	1	64	90	90	0	2	1	1	2	1	2	2		3	2	3	3	3	3	2	3	3	3	3	2	2	1	2	2	1	2	4	4		1	0	1	1	0	0	2	1	0	0	0	0	1	0	0
667	1	67	90	90	-10	2	1	2	2	1	2	2		2	3	3	3	3	3	3	3	3	3	3	2	2	2	2	1	1	1	1	6		0	0	0	0	0	0	0	0	0	0	0	0	0	0	0
668	1	70	70	90	40	1	2	2	2	1	2	2		5	1	1	2	1	2	1	1	2	3	2	1	1	1	1	1	5	6	6	1		4	4	4	3	4	4	4	4	0	2	1	0	3	4	3
669	2	34	70	80	20	2	1	1	2	1	1	2		4	1	2	2	2	3	1	2	2	3	2	1	1	1	1	5	5	5	5	2		3	3	2	1	1	3	3	3	0	2	3	3	4	3	1
670	2	55	80	90	-10	2	1	2	1	1	1	2		3	2	3	2	3	3	3	3	3	3	3	2	2	2	2	1	1	2	4	5		0	0	0	0	0	1	0	1	0	0	0	0	1	0	0
671	2	74	60	90	30	1	2	1	2	1	2	2		5	1	1	1	1	2	2	2	2	2	2	1	1	2	2	5	5	2	2	6		0	2	0	0	0	0	0	0	1	3	0	0	2	0	4
672	1	80	80	80	10	2	1	2	2	1	2	2		3	1	2	3	2	3	2	2	3	3	3	2	2	2	2	1	1	1	5	6		0	0	0	0	0	0	0	0	0	0	0	0	2	0	0
673	1	77	70	80	20	2	1	1	2	1	2	2			1	2	2	1	3	2	2	2	2	3	2	2	2	2	2	3	4	5	4		1	1	0	0	0	1	0	1	0	0	0	0	1	0	0
674	1	80	70	80	-25	2	1	2	2	1	2	1		3	2	3	3	3	3	3	3	3	3	3	2	2	2	2	1	1	2	2	3		0	0	2	2	0	4	4	0	0	1	0	0	2	0	0
675	2	26	90	90	30	1	2	1	1	1	1	2		4	1	2	2	1	3	3	2	2	3	3	1	1	2	2	3	2	2	4	5		0	0	0	0	0	0	2	1	0	0	0	0	2	1	2
676	2	43	70	90	50	1	2	2	1	1	2	2		5	1	1	1	1	2	2	1	1	2	2	1	1	1	1	5	5	5	6	2		4	3	3	4	2	3	4	3	3	3	2	0	3	3	2
677	2	42	70	70	-15	2	1	1	2	2	2	2			1	3	3	2	3	3	3	3	3	3	2	1	2	2	3	4	3	3	4		0	0	0	0	0	0	3	0	0	1	0	0	0	0	0
678	1	34	70	80	-30	2	1	1	1	1	1	2		3	3	3	3	3	3	3	3	3	3	3	2	2	2	2	2	2	1	2	5		1	0	0	0	0	0	3	1	0	0	0	0	1	0	0
679	2	50	70	80	30	1	2	1	2	1	2	1		4	1	1	2	1	3	2	1	2	3	2	1	1	1	1	5	5	4	4	1		1	3	4	4	3	4	4	4	1	4	4	1	3	3	4
680	2	85	40	70	5	2	1	2	2	1	2	2		5	1	1	1	2	2	2	2	2	2	2	1	1	2	2	4	4	6	4	4
681	2	68	90	80	-5	2	1	1	2	1	2	2		4	2	3	3	3	3	3	3	3	3	3	1	1	2	2	2	4	4	4	4		3	2	1	4	2	2	0	2	1	0	2	3	1	2	1
682	1	44	90	100	-10	2	1	1	1	2	1	2		4	3	3	3	3	3	3	3	3	3	3	1	2	1	2	3	1	5	6	3		2	2	3	2	2	3	1	2	0	1	0	0	2	3	1
683	2	36	90	90	0	2	1	2	1	1	1	2		4	2	3	3	2	3	3	3	3	3	3	2	2	1	2	2	2	4	4	3		0	2	1	0	3	3	3	3	0		2	0	0	4	0
684	1	86	60	80		-99	-99	2
685	1	52	60	80	30	1	2	2	2	1	2	2		5	1	1	1	1	2	2	1	2	2	3	1	1	1	1	4	5	6	6	2		2	3	4	0	0	3	1	1	0	0	0	0	0	0	3
686	2	66	60	80	-35	2	1	1	2	2	2	2		3	2	3	3	3	3	3	3	3	3	3	1	2	2	2	1	4	2	2	4		0	0	0	0	0	0	3	0	0	0	0	0	0	1	0
687	2	66	70	80	35	1	2	1	2	2	2	2		4	1	2	2	2	2	1	1	2	3	1	1	1	1	1	3	4	4	6	3		3	3	3	2	4	3	3	3	2	2	3	1	1	3	1
688	1	52	70	70	-15	2	1	2	2	2	2	2		3	1	2	3	3	3	3	3	3	3	3	1	2	2	2	1	1	2	2	5		0	4	0	0	0	0	0	1	0	0	1	1	1	2	0
689	2	61	90	90	80	1	2	2	2	1	1	2		5	1	1	1	1	2	1	1	1	1	2	1	1	1	1	4	4	1	6	2		1	1	3	2	4		1	4	3	3	4	4	4	4	4
690	1	81				-99	-99
691	1	43	70	70		-99	-99	2	2	1	1	2		5	1	3	3	3	3		3	3	3	3	1	2	1	2	5	3	6	4	2		0	0	0	0	0	4	4	4	0	0	3	3	0	0	0
692	2	47	80	80	5	2	1	2	2	1	1	2		4	2	2	2	2	3	2	3	3	3	3	2	1	2	2	1	3	3	3	4		0	0	0	0	0	0	0	1	0	0	0	0	2	0	0
693	1	51	90	90	10	2	1	2	2	2	1	2		4	2	2	3	3	3	2	2	3	3	3	1	2	2	2	3	3	4	5	5		1	1	2	1	1	2	2	1	1	1	1	0	2	1	2
694	2	73	70	80	0	2	1	2	2	1	2	2		3	2	3	2	1	3	2	2	3	3	3	2	1	1	1	3	3	4	5	4		2	2	0	0	2	2	0	2	0	0	0	0	2	0	0
695	1	60	90	90		-99	-99	2	2	1	1	2		3	1	2	3	3	3	2		3	3	3	1	2	2	2	1	2	3	4	6		0	0	0	0	0	0	1	0	0	1		0	0	0	0
696	2	73	70	80	0	2	1	2	2	2	2	2		4	1	2	2	2	3	2	3	3	3	3	2	2	2	2	1	3	4	4	2		0	1	1	1	0	0	0	2	0	3	2	0	0	0	0
697	2	79	70	80		-99	-99	1
698	1	63	50	70	25	1	2	2	2	2	2	2		5	1	1	2	1	2	2	1	2	2	1	1	1	1	1	4	4	5	5	2		2	2	4	2	3	3	1	1	1	2	2	0	1	2	2
699	2	21	90	90	10	2	1	1	2	2	2	1		4	3	2	3	2	3	3	2	2	3	3	1	1	2	2	3	4	5	6	4		4	4	3	0	0	4	4	1	0	3	0	0	3	1	4
700	2	80	90	80	10	2	1	2	2	1	2	1		3	2	3	1	2	3	3	3	3	3	3	1	1	1	2	3	5	2	4	2		1	0	0	0	0	0	0	1	0	0	0	0	0	0	0
701	1	81	90	90	20	2	1	1	2	1	2	1		4	1	2	3	3	3	2	2	2	3	3	2	2	2	2	1	1	1	2	4		0	0	0	0	0	2	0	2	0	0	0	0	0	4	0
702	2	60				-99	-99
703	2	70	80	90	30	1	2	2	2	1	2	2		4	1	1	2	1	3	1	2	3	3	3	1	1	2	2	2	4	4	4	4		2	0	3	2	2	3	3	2	0	1	2	0	2	2	3
704	2	73	80	80		-99	-99	1
705	1	26				-99	-99
706	1	12				-99	-99
707	1	78	70	90		-99	-99	2
708	1	70	70	80	-20	2	1	2	1	1	2	1		3	2	3	3	2	3	3	3	3	3	3	1	2	2	2	2	2	3	3	4		0	1	1	1	2	1	0	1	0	0	1	0	0	1	0
709	2	20	90	90	-10	2	1	1	1	2	2	2		3	3	3	3	3	3	3	3	3	3	3	2	2	1	1	2	1	4	4	4		0	1	2	0	1	2	0	0	0	0	1	0	0	0	2
710	2	60	70	90	-5	2	1	1	2	1	1	2		4	2	2	3	2	3	3	2	2	3	3	1	1	2	2	4	3	3	2	4		0	1	2	0	1	2	1	1	1	0	2	1	0	2	2
711	1	41	80	90	-15	2	1	2	1	1	1	2		3	2	3	3	3	3	3	3	3	3	3	2	2	2	2	1	1	2	3	6		0	0	0	0	0	1	1	0	0	0	0	0	1	0	0
712	2	59	90	90	-10	2	1	2	2	1	1	2		3	3	3	3	3	3	3	3	3	3	3	2	2	2	2	1	1	2	4	6		1	0	0	0	0	1	0	0	0	0	0	0	1	0	0
713	1	33	90	90	-10	2	1	1	2	1	1	2		3	3	3	3	3	3	3	3	3	3	3	2	2	2	2	1	1	3	3	5		0	1	1	1	0	1	1	1	0	0	0	0	0	0	3
714	2	81	70	80	35	1	2	2	2	2	2	1		5	1	1	2	1	2	2	2	2	2	2	1	2	2	2	1	4	4	6	4		0	0	1	3	0	2	4	1	0	0	0	0	1	0	0
715	2	71	80	80		-99	-99	2	2	2	2	2		4	2	3	3	2	2	2		2	3	3	2	2	2	2	1	1	1	4	6		1	0	0	0	0	0	0	0	0		0	0	0	0	0
716	2	47	100	90	20	2	1	2	2	2	1	2		4	2	2	2	2	3	3	3	3	3	3	2	2	2	2	3	2	4	6	4		0	1	0	0	0	3	2	1	0	0	0	0	0	0	0
717	1	88	70	90		-99	-99	2
718	2	48	80	80	-20	2	1	1	1	1	1	2		3	3	3	3	3	3	3	3	3	3	3	2	2	1	1	1	1	3	3	5		0	0	0	0	0	1	0	1	0	0	0	0	1	1	0
719	2	68	70	80	0	2	1	1	2	1	2	2		4	2	2	3	2	3	2	2	2	3	3	2	2	2	2	1	1	1	1	6		0	0	0	0	0	0	0	0	0	0	0	0	3	0	0
720	1	79				-99	-99
721	1	37	80	90	-20	2	1	2	1	2	1	1		3	3	3	3	3	3	3	3	3	3	3	2	2	2	2	1	1	2	4	5		0	0	0	0	0	1	2	0	0	0	0	0	1	0	0
722	2	80	60	80		-99	-99	2
723	1	70	60	70		-99	-99	2
724	2	56	70	80	30	1	2	1	2	1	1	2		4	1	2	1	1	2	2	2	2	3	2	1	1	1	1	3	2	4	3	2		1	2	2	0	2	1	3	3	3	0	1	3	2	2	1
725	2	43	80	90	50	1	2	1	1	1	2	2		4	1	1	2	2	2	2	1	1	2	2	1	1	1	2	3	3	4	4	4		0	0	0	0	0	2	1	2	1	1	1	1	2	0	1
726	2	85	70	90	5	2	1	2	2	1	2	2		4	1	2	3	2	3	2	2	2	3	3	1	2	2	2	4	3	6	6	1		4	3	4	0	0	4	4	3	4	1	4	0	0	0	4
727	2	85	60	80		-99	-99	1
728	2	38	70	80		-99	-99	1	2	2	2	1													1	1	2	1	3	2	3	4	4		1	1	0	0	1	0	1	1	2	0	0	0	0	0	1
729	2	65	70	80	15	2	1	1	2	1	2	2		4	1	2	1	2	3	1	2	3	3	3	1	1	2	1	3	3	6	6	4		0	4	3	0	0	2	2	3	2	2	4	0	2	2	0
730	2	60	80	90	-15	2	1	1	2	1	1	2		3	2	3	3	3	3	3	3	3	3	3	2	2	2	2	1	2	5	5	6		0	0	1	0	0	1	2	0	0	0	0	0	0	0	0
731	1	63	80	80	-5	2	1	1	2	1	2	1		4	1	3	3	3	3	2	3	3	3	3	1	1	1	1	3	3	3	4	4		1	2	2	0	2	3	1	3	1	1	1	0	1	1	2
732	2	53	60	90		-99	-99	1	2	2	2	2		3	1	1	1	1	1	1	1			1
733	2	72	70	80	15	2	1	1	2	2	2	1		3	2	2	1	1	2	1	3	3	3	3	2	2	2	2	1	4	2	3	4		0	3	2	0	3	4	4	3	0	0	3	0	1	1	0
734	1	48				-99	-99
735	1	82	60	80		-99	-99	2
736	2	75	50	90	5	2	1	1	2	2	2	2		5	1	1	1	1	3	2	2	3	3	2	1	1	1	1	3	5	5	6	1		4	0	3	0	4	2	4	4	2	4	3	0	4	3	0
737	2	59				-99	-99
738	2	50	80	80	-15	2	1	1	2	1	1	2		4	2	3	3	3	3	3	3	3	3	3	2	2	1	1	3	2	4	4	4		0	1	1	0	0	1	0	1	0	0	0	0	0	0	0
739	2	76				-99	-99
740	2	57	70	90	55	1	2	1	2	1	1	2		5	1	1	1	1	2	1	1	2	2	1	1	1	1	1	4	5	4	6	3		3	2	3	1	0	3	4	3	1	3	3	2	4	2	3
741	2	84	60	70		-99	-99	2
742	1	32	80	80	5	2	1	1	2	2	1	2		5	2	3	2	2	3	3	2	2	3	3	1	1	2	1	2	4	4	4	2		0	3	2	2	1	2	2	2	1	0	2	0	0	2	2
743	2	42				-99	-99
744	2	55	90	90	20	2	1	2	2	1	2	2		4	2	3	2	2	3	1	2	3	3	3	1	1	1	1	4	2	5	4	2		2	3	3	2	3	4	3	4	1	1	4	4	0	4	3
745	2	74	60	80	-15	2	1	2	2	2	2	2		4	2	3	3	1	3	2	2	3	3	3	2	2	1	1	2	2	4	4	2		0	1	0	0	1	1	4	1	0	4	0	0	1	0	0
746	1	78	80	90	20	2	1	2	2	1	2	2		4	1	3	3	1	3	1	1	3	3	3	1	1	2	2	1	1	2	2	4		0	1	0	0	0	0	0	0	0	0	0	0	2	0	2
747	2	57	80	90	-10	2	1	1	2	1	1	2		3	2	3	3	3	3	2	3	3	3	3	2	2	2	2	2	1	2	4	5		0	0	0	0	0	1	1	2	0	0	0	0	1	0	0
748	2	62	80	90	-5	2	1	1	1	2	2	2		3	1	3	3	3	3	2	3	3	3	3	1	2	1	1	3	4	4	4	4		2	1	1	0	2	2	3	1	1	1	0	0	1	0	1
749	2	43	90	90	75	1	2	1	2	2	2	2		3	1	1	1	1	1	1	1	1	2	3	1	1	1	1	4	5	5	5	2		3	3	3	1	1	3	1	3	2	1	1	2	4	2	3
750	2	42	70	90	-25	2	1	1	2	1	1	2		3	2	3	3	3	3	3	3	3	3	3	2	2	2	2	3	1	4	4	4		0	1	2	0	0	0	3	1	0	0	0	0	0	2	0
751	2	78	70	80	45	1	2	2	2	2	2	2		4	1	3	2	1	1	1	1	1	1	3	1	2	2	2	1	2	1	2	6		0	0	0	0	2	0	1	0	0	0	0	0	3	3	0
752	2	79	70	90	5	2	1	2	2	1	2	2		4	1	2	2	2	3	1	3	3	3	3	2	2	2	2	3	1	1	4	5		4	1	0	0	0	0	0	1	0	0	1	0	0	0	2
753	2	76	70	80		-99	-99	1
754	2	29	80	80	-20	2	1	1	2	1	1	2		3	3	3	3	3	3	3	3	3	3	3	2	2	2	2	1	2	3	3	6		0	0	1	0	0	1	3	1	1	0	0	1	2	0	0
755	2	72	50	70		-99	-99	2
756	1	67	60	70	20	2	1	2	2	2	2	2		4	2	2	1	2	2	2	1	2	1	3	1	1	1	1	2	3	3	2	4		2	0	2	0	0	1	3	3	0	0	2	0	0	2	0
757	2	58	70	80		-99	-99	2	2	2	2	2		5	1	1	2	1	2	1	1	1		2	1	1	1	1	3	5	3	6	3		0	3	0	0	0	2	0	3	0	0	1	0	4	0	0
758	2	16				-99	-99
759	1	69	50	80		-99	-99	2
760	1	55	70	90	10	2	1	2	2	2	2	2		2	1	1	2	1	3	2	3	3	3	3	1	1	1	2	3	3	4	1	4		0	0	1	0	0	1	1	0	0	0	0	0	1	0	1
761	1	70	80	80	-5	2	1	2	2	1	2	2		4	1	3	3	3	3	2	3	3	3	3	2	2	2	2	1	1	2	2	6		0		0	0	0	1	0	0	0	0	0	0	0	0	2
762	2	81	70	80	5	2	1	2	2	2	2	2		4	1	3	2	2	3	2	2	2	3	3	2	2	2	2	3	3	4	4	4		0	0	1	0	2	0	0	2	0	0	0	0	2	0	0
763	2	67				-99	-99
764	2	84	70	90	60	1	2	2	2	1	2	2		5	1	1	1	1	1	1	1	1	1	3	2	2	2	2	1	5	4	6	6		0	0	0	0	0	0	0	0	0	2	0	0	0	0	0
765	2	70	80	80		-99	-99	2
766	1	56	90	90	-5	2	1	2	2	1	1	2		3	3	3	3	3	3	2	3	3	3	3	2	2	2	2	1	2	4	4	6		0	0	0	0	0	1	0	0	0	0	0	0	1	0	0
767	2	74	70	80		-99	-99	2
768	2	62	80	90	10	2	1	2	2	1	2	2			2	3	2	1	3	1	3	3	3	3	1	1	2	2	2	1	2	2	5		0	0	0	1	0	1	1	0	1	0	0	0	0	0	0
769	2	47	90	90	20	2	1	2	2	2	1	2		4	2	2	3	2	3	2	2	2	3	3	2	2	2	2	2	3	4	4	6		0	0	0	0	1	1	2	1	0	0	0	0	2	0	0
770	2	64	60	70	-5	2	1	1	1	2	2	2		4	1	2	2	2	3	1	3	3	3	3	2	2	1	2	2	2	4	4	4		1	1	1	0	2	2	3	2	0	0	1	0	3	1	0
771	2	58	60	80	20	2	1	2	2	1	1	2		5	1	2	2	1	2	1	2	2	3	2	1	1	1	1	4	4	5	4	3		0	0	2	0	0	3	1	4	1	2	2	0	2	2	3
772	2	78	70	90		-99	-99	1
773	2	52	70	80	-25	2	1	1	2	1	2	1		3	3	3	3	3	3	2	3	3	3	3	2	2	2	2	1	1	4	4	4		0	0	0	0	0	1	1	1	1	0	0	0	0	1	0
774	2	82	60	80	25	1	2	1	2	1	2	2		4	1	2	1	1	2	1	2	2	2	3	2	2	2	2	1	2	1	4	6		0	0	1	1	0	0	0	1	0	0	1	0	3	0	0
775	2	48	90	90	-10	2	1	1	1	1	1	1		3	3	3	3	3	3	3	3	3	3	3	2	2	2	2	2	2	3	4	4		1	1	2	0	0	1	2	1	0	0	0	0	1	1	1
776	1	54				-99	-99
777	1	74	90	90	25	1	2	2	2	1	2	2		4	2	2	2	2	3	3	1	2	3	3	1	1	1	1	4	5	5	6	4		0	0	0	0	0	0	0	1	0	0	0	0	0	0	0
778	1	69	90	90		-99	-99	2
779	1	52	70	100		-99	-99	1
780	1	31	60	80	-40	2	1	1	2	2	1	2		3	3	3	3	3	3	3	3	3	3	3	1	1	1	1	4	4	3	4	4		0	3	0	1	2	1	3	3	1	0	2	0	0	2	1
781	1	24	70	90	10	2	1	1	1	2	2	1		4	1	3	3	1	3	3	1	1	3	3	1	1	2	2	5	5	2	6	4		1	0	1	2	0	2	4	0	0	0	0	0	0	0	0
782	2	51	80	90	30	1	2	2	2	1	2	2		5	1	1	1	2	3	2	2	2	3	3	1	1	1	1	4	4	4	4	3		0	2	2	2	3	3	2	3	3	2	2	2	2	3	3
783	1	44	80	80	-10	2	1	1	2	2	1	2		2	1	3	3	3	3	3	3	3	3	3	1	2	2	2	2	2	4	4	5		0	0	0	0	2	1	1	0	0	0	0	0	0	0	0
784	2	46	80	80		-99	-99	2
785	2	25	100	100		-99	-99	2
786	2	52	100	100	25	1	2	2	2	2	1	1		4	1	2	3	2	3	2	3	3	3	3	2	2	2	2	1	2	4	5	6		0	0	1	0	0	1	0	1	0	0	0	0	0	1	0
787	1	68				-99	-99
788	2	40	80	80	-20	2	1	2	2	2	1	2		3	3	3	3	3	3	3	3	3	3	3	2	2	2	2	4	3	2	3	4		0	2	1	0	0	1	2	1	0	0	0	0	0	0	0
789	2	76				-99	-99
790	2	74	70	80		-99	-99	2
791	2	90	70	80	55	1	2	1	2	2	2	2		5	1	1	1	1	2	1	1	1	2	2	1	1	2	2	1	5	1	6	6		4	0	0	0	0	0	4	0	0	0	0	0	4	0	0
792	2	61				-99	-99
793	2	69	80	90	5	2	1	2	2	2	2	2		3	1	3	3	2	3	1	3	3	3	3	2	2	2	2	1	4	2	2	6		0	1	0	0	0	1	1	0	0	0	0	0	4	2	0
794	2	27				-99	-99
795	2	71	80	70		-99	-99	2	2	1	2	2
796	2	42	90	90	-10	2	1	2	1	1	1	2		3	3	3	3	3	3	3	3	3	3	3	2	2	2	2	1	1	3	3	4		0	0	1	0	0	2	1	1	1	0	0	0	1	1	0
797	2	70	80	90	30	1	2	1	2	1	2	2		4	1	2	2	2	3	1	2	2	3	2	1	2	2	2	1	2	4	5	6		0	0	0	0	0	0	0	0	0	0	0	0	0	0	0
798	1	66	90	90	5	2	1	2	2	1	2	2		4	2	3	3	2	3	2	3	3	3	3	2	2	2	2	1	3	2	2	6		0	0	1	0	0	1	1	0	0	1	0	0	1	0	0
799	2	85	70	90	45	1	2	1	2	2	2	2		5	1	1	2	1	1	1	1	2	3	2	1	1	2	2	1	4	6	6	1		0	0	4	3	0	0	4	1	0	0	4	0	4	0	0
800	1	69	60	90		-99	-99	2
801	2	59				-99	-99
802	2	34	70	80	20	2	1	1	2	1	2	2		4	1	2	2	2	3	2	2	1	3	2	1	1	2	2	2	3	2	4	6		0	1	3	2	0	1	3	0	3	1	0	0	2	0	1
803	2	26				-99	-99
804	1	41				-99	-99
805	1	44	90	100	-10	2	1	2	1	2	1	2		3	3	3	3	3	3	3	3	3	3	3	2	2	2	2	1	1	2	1	6		0	1	0	0	0	0	1	0	0	0	0	0	1	0	0
806	2	62				-99	-99
807	2	48	80	90	10	2	1	2	2	1	1	2		4	2	2	2	2	3	2	2	3	3	3	1	1	2	2	4	4	4	4	3		3	3	3	2	1	3	3	2	2	3	1	1	2	1	2
808	2	77	60	70		-99	-99	2
809	2	68	80	80	-15	2	1	2	2	2	2	1		4	3	3	3	2	3	3	3	3	3	3	2	2	2	1	1	1	1	1	4		0	2	0	0	2	0	0	3	0	0	0	0	0	0	0
810	2	84	70	80	25	1	2	2	2	2	2	1		4	1	2	2	2	2	2	2	2	2	2	1	2	2	2	1	2	4	6	6		1	0	1	3	0	1	1	1	0	3	0	0	4	0	0
811	1	49	90	90	-10	2	1	1	1	1	1	2			3	3	3	3	3	3	3	3	3	3	2	2	2	2	1	1	2	2	6		0	0	0	0	0	0	1	0	0	0	0	0	0	0	0
812	1	29	90	90		-99	-99	2
813	2	61	80	80		-99	-99	1	2	1	2	1		3		3	3		3	3	3	3	3	3	2	2	2	2	2	3	3	3	4		0	0	2	0	0	1	3	1	0	1	0	0	1	0	0
814	2	77	60	80		-99	-99	2
815	2	57	80	90	5	2	1	1	2	1	1	2		4	1	3	3	1	3	3	3	2	3	3	2	2	2	2	2	2	3	4	5		0	1	2	3	0	2	0	0	1	1	0	0	2	0	1
816	1	27	90	90	-10	2	1	1	2	1	2	2		3	3	3	3	3	3	3	3	3	3	3	1	1	1	1	4	1	5	4	3		3	2	3	3	2	3	4	3	3	2	3	4	3	3	1
817	2	68	70	80	25	1	2	1	2	1	2	2		5	1	1	2	1	2	1	2	3	3	3	1	1	2	2	4	4	5	6	4		1	1	3	3	0	3	3	0	0	3	3	0	2	3	0
818	1	36	80	90	-20	2	1	2	2	1	1	2		3	3	3	3	3	3	3	3	3	3	3	2	2	2	2	2	2	2	2	5		0	0	0	0	0	0	4	0	0	0	0	0	0	0	0
819	2	73	80	80		-99	-99	2
820	2	33	90	90	0	2	1	1	1	1	1	2		3	2	3	3	2	3	3	3	3	3	3	2	2	1	2	3	2	3	4	4		0	2	1	1	1	1	0	2	0	0	0	0	0	0	0
821	1	65	80	90	-15	2	1	2	2	1	2	2		3	2	3	3	3	3	3	3	3	3	3	2	2	2	2	1	1	2	1	6		0	0	0	0	0	0	0	0	0	0	0	0	0	0	0
822	1	71	80	80	10	2	1	1	2	1	2	2		3	1	2	2	2	3	2	3	3	3	3	2	2	2	2	1	1	2	2	6		0	0	0	0	0	0	0	0	0	0	0	0	3	0	0
823	2	45				-99	-99
824	2	36				-99	-99
825	2	37	90	90	30	1	2	2	1	1	1	2		3	2	2	3	2	2	2	2	2	2	3	2	2	2	2	3	2	4	4	5		1	2	1	3	1	3	3	2	1	1	1	0	1	1	1
826	2	83	60	80	40	1	2	2	2	1	2	2		5	1	2	1	1	1	2	1	1	1	3	1	1	1	1	1	1	2	4	4		1	0	1	0	0	0	2	1	0	0	0	0	0	0	0
827	2	57	70	80	-25	2	1	1	2	1	2	2		4	2	3	3	3	3	3	3	3	3	3	1	2	2	2	2	2	2	4	4		0	0	1	0	0	1	3	0	0	2	0	0	2	0	0
828	2	71	70	80		-99	-99	1
829	1	56	80	80	-15	2	1	2	1	1	1	2		3	2	3	3	3	3	3	3	3	3	3	1	2	2	2	2	2	2	4	5		0	0	1	0	0	1	2	1	0	0	0	0	0	0	0
830	2	69	80	80	25	2	1	1	2	1	2	2		4	2	2	3	1	2	3	2	1	2	3	1	1	1	2	3	4	5	4	4		0	0	1	0	0	3	1	0	0	1	0	0	0	0	0
831	2	21	80	80	0	2	1	1	2	1	1	2		3	1	3	3	2	3	3	2	3	3	3	2	2	2	2	2	3	4	3	6		0	2	0	0	0	0	3	0	0	0	0	0	0	0	1
832	2	70	90	90	15	2	1	2	2	1	2	1		3	2	3	2	2	3	1	3	3	3	3	2	2	2	2	1	2	4	4	5		0	0	2	0	0	1	0	1	0	0	0	0	1	0	0
833	2	32				-99	-99
834	2	33	70	100	-30	2	1	2	1	1	1	2		4	3	3	3	3	3	3	3	3	3	3	1	2	2	2	2	2	2	3	5		1	0	0	0	0	0	1	0	0	0	0	0	0	0	0
835	1	51	80	100	5	2	1	1	2	1	1	2		3	2	3	3	2	3	1	3	3	3	2	2	2	1	1	4	3	4	4	3		2	2	4	0	2	4	3	2	3	0	3	0	3	2	4
836	2	40	80	100	5	2	1	2	2	1	2	2		3	2	3	3	2	3	2	2	2	3	3	1	1	1	1	2	2	4	4	4		0	0	1	0	0	1	2	2	0	0	1	0	3	1	0
837	1	64	80	90		-99	-99	2
838	2	19	90	90	-10	2	1	1	2	1	2	2		3	3	3	3	3	3	3	3	3	3	3	1	1	1	2	3	4	3	2	5		2	0	4	0	0	3	3	0	0	0	0	0	2	0	0
839	2	48	90	90	-10	2	1	1	1	1	1	1		3	3	3	3	3	3	3	3	3	3	3	1	1	2	1	2	2	4	4	5		2	0	1	2	0	1	2	1	0	0	0	0	1	0	0
840	1	28	90	90	10	2	1	2	2	2	1	2		4	2	3	2	2	3	3	2	3	3	3	1	1	1	2	3	4	5	5	4		2	1	2	0	0	2	3	1	0	0	0	0	0	0	0
841	2	30	80	100		-99	-99	1
842	2	83	80	90		-99	-99	2
843	2	56	80	80	-5	2	1	2	1	1	1	1		3	1	3	3	3	3	2	3	3	3	3	2	2	2	2	1	2	2	3	5		0	0	0	0	0	1	4	0	0	0	0	0	2	0	0
844	2	61	70	80		-99	-99	1	2	1	2	2		4	2	3	3	3	3	3	3	3	3		2	2	2	2	1	1	2	4	5		0	0	0	0	0	0	2	0	0	0	0	0	0	0	0
845	2	52	80	80	-15	2	1	1	2	1	1	2		4	2	3	3	3	3	3	3	3	3	3	2	2	2	2	3	3	5	4	4		2	0	2	0	1	2	3	2	0	0	0	0	2	0	2
846	2	61	70	80	-10	2	1	2	2	2	2	1		3	2	3	3	2	3	1	3	3	3	3	2	2	2	2	2	2	2	3	5		2	0	1	1	0	1	3	1	1	0	0	0	1	0	1
847	2	56	60	80	4,99999999999999	2	1	1	2	1	2	2		4	1	1	2	2	3	1	2	3	3	3	1	1	2	2	3	4	4	4	4		2	1	2	1	1	2	3	1	1	3	1	1	1	1	2
848	2	60	80	80	-20	2	1	2	1	2	2	2		3	3	3	3	3	3	3	3	3	3	3	2	2	2	2	1	1	3	3	5		0	0	0	0	0	0	0	0	0	0	0	0	1	0	1
849	1	69	70	90	-10	2	1	2	1	1	2	2		4	1	3	3	2	3	2	3	3	3	3	1	2	1	1	4	4	5	4	4		0	1	0	0	0	2	1	2	0	0	0	0	0	1	0
850	1	83	60	90	4,99999999999999	2	1	1	2	1	2	2		5	1	2	3	1	2	1	2	3	3	3	1	1	2	2	1	2	3	5	3		0	0	1	1	0	1	0	1	0	1	0	0	1	0	0
851	1	58	80	90	-20	2	1	1	2	1	1	2		3	3	3	3	3	3	3	3	3	3	3	2	2	2	2	1	1	1	2	6		0	0	0	0	0	0	0	0	0	0	0	0	0	0	0
852	2	87	60	80	30	1	2	1	2	2	2	2		4	1	1	1	1	1	1	2	2	3	3	1	2	1	1	4	3	4	6	1		0	2	2	2	3	4	2	2	0	2	2	0	0	2	0
853	1	77	70	80	40	1	2	1	2	1	2	2		3	1	1	2	1	1	1	2	2	3	2	1	1	1	1	5	5	5	6	1		2	0	2	1	4	2	4	4	2	0	2	2	4	0	2
854	1	52	80	80	-20	2	1	1	2	1	1	2		3	3	3	3	3	3	3	3	3	3	3	2	2	2	2	1	1	2	2	5		0	0	0	0	0	1	0	0	0	0	0	0	1	0	0
855	2	72				-99	-99
856	1	19	80	90	-20	2	1	1	2	2	1	2		3	3	3	3	3	3	3	3	3	3	3	1	1	1	1	2	3	3	4	5		2	1	2	0	3	1	3	2	1	2	0	0	1	0	1
857	2	46				-99	-99
858	1	63	90	90	0	2	1	1	2	1	2	1		4	2	3	3	3	3	2	3	3	3	3	2	2	2	2	2	2	2	3	4		1	2	2	0	2	2	1	3	0	1	2	1	3	3	0
859	2	59	90	90		-99	-99	2	2	2	1	2		4			3	2	3
860	1	40	90	80	-5	2	1	2	2	1	1	1		3	2	3	3	3	3	3	3	3	3	3	2	1	2	2	1	1	1	1	5		0	0	0	0	0	1	0	0	0	0	0	0	1	0	0
861	2	81	70	90	50	1	2	2	2	2	2	2		4	1	1	1	1	2	1	1	2	2	2	1	1	2	2	1	2	1	5	6		0	0	0	0	0	0	0	0	0	0	0	0	0	0	0
862	1	65	80	90	-20	2	1	1	2	1	2	2		4	3	3	3	3	3	3	3	3	3	3	2	2	2	2	1	1	1	2	6		0	2	0	0	0	0	0	0	0	0	0	0	0	1	0
863	2	24				-99	-99
864	2	73	70	80	0	2	1	1	2	1	2	1		3	1	3	2	2	3	1	3	3	3	3	1	1	1	1	2	2	5	5	2		0	0	3	0	2	2	0	1	0	0	0	0	0	1	0
865	2	52				-99	-99
866	1	64	50	80	10	2	1	2	2	1	2	2		4	1	1	3	1	2	1	1	2	3	3	1	1	1	1	2	4	5	5	1		1	4	3	0	0	3	4	4	3	0	4	2	0	4	3
867	1	42	90	90	-10	2	1	1	1		1	2		2	3	3	3	3	3	3	3	3	3	3	1	1	2	2	1	1	2	3	5		0	0	0	0	0	1	1	0	0	0	0	0	0	0	0
868	2	57	70	80	-20	2	1	2	2	2	1	1		3	2	3	3	2	3	3	3	3	3	3	1	1	2	1	1	4	3	2	4		0	0	0	0	0	0	0	0	0	0	0	0	0	0	0
869	2	52	80	80	-15	2	1	1	2	1	2	2		3	2	3	3	3	3	3	3	3	3	3	2	2	2	2	1	1	4	2	4		0	0	0	0	0	2	3	0	0	0	0	0	0	0	0
870	2	79	80	90	-5	2	1	2	2	2	2	2		3	2	3	3	2	3	2	3	3	3	3	2	2	1	2	3	1	4	2	5		0	2	4	0	0	3	0	1	0	0	0	0	0	1	1
871	2	44	80	80		-99	-99	1
872	2	71	60	80	35	1	2	2	2	1	2	2		5	1	2	1	1	2	1	1	2	2	2	1	1	1	1	5	4	6	6	1		3	4	4	2	0	3	1	3	0	2	4	0	2	4	1
873	1	19	90	90	-10	2	1	2	2	2	2	2		2	3	3	3	3	3	3	3	3	3	3	1	2	2	2	1	1	1	1	6		0	1	0	1	0	1	0	0	0	0	0		0	0	1
874	1	31				-99	-99
875	1	80	50	80		-99	-99	1
876	2	41	80	80	-20	2	1	2	1	1	1	2		2	3	3	3	3	3	3	3	3	3	3	2	2	2	2	1	1	2	2	5		1	1	1	0	0	2	1	2	0	2	0	0	0	0	0
877	1	68	50	80	-5,00000000000001	2	1	1	1	1	2	2		5	1	3	3	1	3	2	1	2	3	2	1	1	2	2	5	1	5	6	2		2	3	3	0	0	4	0	4	0	0	4	0	0	4	0
878	1	36	70	70	-25	2	1	2	1	1	2	1		3	2	3	3	3	3	3	3	3	3	3	2	2	1	2	1	1	1	2	5		0	1	0	0	1	1	1	1	0	0	0	0	0	0	0
879	1	69	80	80	-10	2	1	2	2	1	2	2		3	2	3	3	3	3	2	3	3	3	3	2	2	2	2	1	1	1	1	6		0	0	0	0	0	0	0	0	0	0	0	0	0	0	0
880	2	41	60	80	-5	2	1	1	1	2	2	2		4	1	2	3	2	2	3	1	3	3	3	1	1	2	2	1	3	4	6	6		0	0	0	0	0	1	4	0	0	1	0	0	1	0	0
881	2	69	70	80	35	1	2	1	2	1	2	2		4	1	1	1	2	3	2	1	1	2	3	1	1	1	1	1	2	4	5	4		0	2	0	0	1	1	0	0	0	0	2	0	0	2	1
882	2	64	80	80	-5	2	1	2	2	1	2	2		3	3	3	3	3	3	2	1	3	3	3	2	2	2	2	1	5	1	2	6		0	0	0	0	0	0	0	0	0	0	0	0	0	0	0
883	1	71				-99	-99
884	1	49				-99	-99
885	2	73				-99	-99
886	1	72	80	90		-99	-99	2
887	2	77	70	90	35	1	2	1	2	2	2	2		4	1	1	2	1	3	1	1	2	3	2	1	1	1	1	3	4	5	5	2		2	4	2	3	4	3	0	3	2	3	4	2	0	3	0
888	2	74	70	90	40	1	2	2	2	1	2	2		4	1	1	1	1	2	1	1	3	3	2	2	1	2	2	1	5	2	1	4		0	0	0	1	3	0	3	3	0	1	0	0	0	2	0
889	2	49	80	100	-20	2	1	2	1	1	1	2		3	3	3	3	3	3	3	3	3	3	3	2	2	2	2	1	1	4	3	5		0	0	0	0	0	2	0	1	0	0	0	0	0	1	0
890	2	66	80	80	-10	2	1	2	2	2	2	1		3	2	3	3	2	3	3	3	3	3	3	2	2	2	2	1	1	2	3	6		1	0	1	0	0	0	1	0	0	0	0	0	1	0	0
891	1	70	70	80	-20	2	1	2	2	1	2	1		3	1	3	3	3	3	3	3	3	3	3	2	2	2	2	1	1	1	2	6		0	0	0	0	0	0	0	0	0	0	0	0	0	0	0
892	1	55	80	80	-20	2	1	2	1	1	1	2		2	3	3	3	3	3	3	3	3	3	3	2	2	2	2	1	1	2	1	6		0	0	0	0	0	3	0	0	0	0	0	0	0	0	0
893	1	37	80	90	-20	2	1	1	2	1	1	1		3	3	3	3	3	3	3	3	3	3	3	2	1	2	2	2	2	3	4	5		1	0	2	0	0	1	3	1	0	0	0	0	0	0	1
894	2	26	90	100	-10	2	1	1	2	1	1	2		2	3	3	3	3	3	3	3	3	3	3	2	2	2	2	2	1	1	2	5		0	1	0	0	1	0	0	0	0	0	2	0	0		0
895	2	55	70	90	25	1	2	2	2	1	2	2		5	1	1	2	1	2	2	2	2	3	3	1	1	2	2	3	3	2	5	6		2	0	0	1	0	0	3	0	0	2	0	0	3	0	0
896	1	47	70	90	50	1	2	2	2	1	1	2		4	1	1	1	1	1	2	1	1	2	3	1	1	1	1	5	5	6	6	1		4	3	4	0	2	4	4	4	2	0	4	4	4	3	0
897	1	28	100	80	5	2	1	1	2	2	1	1		2	3	3	3	3	3	2	3	3	3	3	2	2	2	2	1	1	3	4	5		0	1	1	0	1	2	3	1	0	0	0	0	0	0	0
898	2	74	80	70	25	2	1	2	2	1	2	2		4	1	1	2	1	3	1	3	3	3	3	1	2	1	1	3	4	5	5	4		0	0	0	0	0	2	0	2	0	0	0	0	4	3	0
899	2	63	90	90	-10	2	1	2	2	2	2	2		3	3	3	3	3	3	3	3	3	3	3	2	2	1	1	2	1	2	3	5		0	1	1	0	1	1	3	3	3	1	1	1	1	1	1
900	1	70	70	80	-10	2	1	2	2	1	2	2		4	2	3	3	2	3	1	3	3	3	3	2	2	1	2	1	1	4	5	4		0	0	1	0	0	0	0	0	0	0	0	0	2	0	0
901	2	74				-99	-99
902	1	27				-99	-99
903	1	18	100	70	0	2	1	1	2	1	2	2		3	3	3	3	3	3	3	3	3	3	3	1	2	1	1	2	4	2	4	5		2	2	3	0	2	3	3	2	1	1	0	0	1	2	2
904	1	33	100	90	5	2	1	2	1	1	1	2		2	2	3	3	3	3	3	3	3	3	3	2	2	2	2	3	1	2	2	4		0	0	0	0	1	1	1	1	0	0	1	0	0	1	0
905	2	74	50	80		-99	-99	2
906	2	71	80	90	30	1	2	2	2	2	2	2		4	1	2	2	1	3	1	1	3	3	3	1	1	1	1	4	4	6	6	1		0	4	3	0	4	4	0	4	0	3	3	0	3	4	3
907	1	52				-99	-99
908	2	55	70	90		-99	-99	1
909	2	24	100	90	0	2	1	2	1	1	2	2		2	3	3	3	3	3	3	3	3	3	3	2	2	1	1	4	2	4	5	4		0	3	3	1	2	3	3	2	2	2	3	0	4	3	1
910	1	43	90	90	15	2	1	2	2	2	2	2		5	1	2	2	2	3	3	3	3	3	3	1	1	2	2	5	5	5	6	3		0	3	0	0	0	2	0	1	0	0	0	0	0	3	3
911	1	74	70	80	0	2	1	1	2	2	2	2		4	1	2	2	2	3	2	3	3	3	3	1	1	2	1	1	3	2	5	3		0	2	0	0	0	0	0	0	0	1	0	0	0	0	0
912	1	58	60	50	40	1	2	2	2	1	2	2		4	1	1	1	1	2	1	1	1	2	3	1	1	2	2	2	2	2	5	4		0	3	1	0	1	1	2	1	0	0	3	0	2	2	0
913	2	36	100	100	0	2	1	1	1	1	1	2		3	3	3	3	3	3	3	3	3	3	3	2	2	2	2	2	1	3	3	5		0	1	0	0	1	1	1	1	0	0	0	0	1	0	1
914	2	16	100	80	0	2	1	1	2	2	2	1		3	3	3	3	3	3	3	3	3	3	3	1	2	1	1	3	2	6	1	6		2	2	4	1	0	4	2	1	0	2	0	0	2	1	3
915	2	74	70	90	5	2	1	1	2	1	2	2		4	1	1	3	2	3	1	3	3	3	3	2	2	2	2	1	1	2	5	6		0	0	0	0	0	0	0	0	0	0	0	0	2	0	0
916	2	54	100	100	0	2	1	1	2	1	1	1		3	3	3	3	3	3	3	3	3	3	3	2	2	2	2	1	2	3	3	6		0	0	0	0	0	2	0	0	0	0	0	0	0	0	0
917	2	82	70	90	20	2	1	2	2	2	2	2		4	1	1	1	2	3	1	2	3	3	3	2	2	2	2	1	2	4	5	4		1	0	2	0	0	3	2	3	0	0	0	0	3	2	4
918	2	81	80	90	35	1	2	1	2	2	2	2		4	1	1	1	2	3	1	2	2	3	3	1	1	2	2	1	2	1	4	5		4	0	2	0	0	1	4	1	0	0	0	0	4	0	4
919	2	32	80	100	-15	2	1	2	1	1	1	1		4	2	3	3	3	3	3	3	3	3	3	1	1	1	1	4	4	4	4	3		2	2	1	0	1	3	3	2	0	1	0	0	0	0	1
920	1	85				-99	-99
921	2	40				-99	-99
922	1	37				-99	-99
923	2	49	80	80	-15	2	1	1	2	1	2	2		4	3	3	3	3	3	2	3	3	3	3	2	2	2	2	2	2	2	2	5		0	0	0	0	0	0	3	0	0	0	0	0	0	0	0
924	2	27	70	90		-99	-99	1
925	2	43	70	90		-99	-99	1
926	2	83	70	80	35	1	2	2	2	1	2	1		4	1	1	3	1	3	1	1	1	2	3	1	2	1	2	3	1	4	3	5		0	0	2	0	0	0	0	2	0	0	0	0	0	0	0
927	2	41	50	90	45	1	2	1	1	2	2	2		5	1	1	1	1	1	1	1	1	1	2	1	1	2	2	5	5	3	6	4		3	1	1	0	1	0	2	0	0	3	1	0	2	1	0
928	1	48	70	80	-30	2	1	1	2	1	1	1		2	3	3	3	3	3	3	3	3	3	3	2	2	2	2	1	1	1	4	6		0	0	0	0	0	0	2	0	0	0	0	0	0	0	0
929	1	62				-99	-99
930	2	24	80	80	-20	2	1	1	2	2	1	1		3	3	3	3	3	3	3	3	3	3	3	1	1	1	2	4	4	5	4	4		0	0	4	0	1	3	2	2	0	0	0	0	2	0	3
931	2	24				-99	-99
932	2	52	80	80	25	2	1	1	2	2	2	2		5	1	2	1	1	3	1	3	3	3	3	1	1	1	2	5	5	4	6	2		0	4	1	1	4	0	3	4	1	0	4	0	4	4	0
933	1	39	80	80	-15	2	1	2	2	1	1	2		3	2	3	3	3	3	3	3	3	3	3	2	2	2	2	1	1	1	3	6		0	0	0	0	0	1	0	0	0	0	0	0	0	0	0
934	1	46	80	70	-10	2	1	2	2	1	1	1		3	2	3	3	2	3	3	3	3	3	3	2	2	1	1	3	2	5	4	2		0	2	1	1	2	3	1	3	0	1	0	1	2	1	0
935	1	52	90	90		-99	-99	1
936	2	79	80	80		-99	-99	2
937	1	82				-99	-99	2
938	2	47	70	90	45	1	2	1	2	1	2	2		5	1	1	2	1	2	1	1	2	2	2	1	1	1	1	4	5	5	6	3		1	3	2	0		4	2	2	1	1	0	0	2	1	1
939	2	42	70	80	-25	2	1	2	2	1	1	2		4	2	3	3	3	3	3	3	3	3	3	1	2	2	2	2	3	5	3	6		1	1	0	0	0	1	3	1	0	0	0	0	1	0	1
940	2	43				-99	-99
941	1	45	70	70	-30	2	1	1	1	1	1	1		2	3	3	3	3	3	3	3	3	3	3	2	2	2	2	1	1	1	1	6		0	0	0	0	0	0	0	0	0	0	0	0	1	0	0
942	2	49	80	60	-15	2	1	2	2	1	2	1		2	2	3	3	3	3	3	3	3	3	3	2	2	2	2	2	1	3	1	4		0	2	0	0	4	2	1	4	0	0	3	0	0	3	0
943	2	64	60	80	10	2	1	2	2	1	2	2		4	1	1	1	1	3	1	3	3	3	3	1	1	1	2	5	5	5	6	3		0	2	4	0	0	4	4	2	0	0	2	0	1	0	0
944	1	50	80	90	30	1	2	1	1	2	1	2		4	1	2	3	1	2	2	2	2	2	3	1	2	2	2	1	4	2	4	5		2	0	1	2	0	0	3	0	0	2	0	0	1	0	0
945	1	58	70	90		-99	-99	2
946	1	52	80	80	-10	2	1	2	1	2	2	1		4	2	3	3	2	3	3	3	3	3	3	2	2	2	2	3	3	5	4	4		0	0	1	1	1		2	1	0	0	1	0	1	1	0
947	2	66				-99	-99
948	2	82	80	90	15	2	1	1	2	1	2	2		3	1	2	1	2	3	2	3	3	3	3	1	1	1	1	4	3	3	4	4		0	3	0	0	3	0	0	1	0	0	0	0	2	2	0
949	1	35	80	100	-20	2	1	1	2	1	1	2		4	3	3	3	3	3	3	3	3	3	3	2	2	2	2	1	1	4	4	5		0	0	0	0	0	1	3	0	0	0	0	0	0	0	0
950	2	48	80	100	10	2	1	1	2	1	1	2		4	2	2	2	2	3	3	2	2	3	3	1	1	2	2	4	4	4	4	4		2	2	3	3	1	1	3	1	1	2	1	1	1	1	2
951	2	59	60	80	20	2	1	2	2	1	2	1		4	1	2	2	1	2	2	1	2	2	3	1	1	1	1	3	5	2	2	2		2	1	1	2	1	2	0	1	0	0	0	0	2	0
952	1	79	60	80		-99	-99	2	2	1	2	2		3
953	2	34	80	90	-15	2	1	1	2	1	2	2		3	2	3	3	3	3	3	3	3	3	3	2	1	1	1	2	2	3	5	5		1	2	2	0	1	3	3	1	0	2	0	0	4	0	1
954	2	85	70	90		-99	-99	2
955	1	50	90	90	0	2	1	1	2	1	2	2		3	2	3	3	3	3	2	3	3	3	3	2	2	2	2	1	1	2	2	5		0	0	0	0	0	1	0	0	0	0	0	0	1	0	0
956	2	72	70	80	25	1	2	2	2	1	2	2		4	1	1	1	1	3	2	2	2	3	3	1	1	1	1	4	2	5	5	2		3	3	2	0	0	3	1	2	0	3	4	0	0	0	3
957	2	51	80	80	60	1	2	1	2	1	2	2		1	1	1	2	1	2	1	1	1	2	2	1	1	1	1	5	5	5	5	3		2	3	3	2	3	3	2	2	2	3	2	2	4	3	3
958	2	81	60	90	15	2	1	1	2	2	2	2		4	1	1	2	2	3	1	1	2	3	3	1	2	1	2	1	3	4	5	2		0	0	0	0	0	0	2	2	0	0	3	0	0	1	0
959	2	64	80	80	5	2	1	1	2	1	2	2		4	1	2	3	3	3	3	2	2	3	3	1	2	1	2	1	1	5	5	3		0	1	0	0	0	3	0	2	0	0	2	0	0	0	2
960	2	43	80	80		-99	-99	1	1	2	1	2		4	1	2	2	3	2		2	3	3	3	1	1	2	1	3	2	5	5	5		0	1	0	0	0	0	2	0	0	0	0	0	1	0	0
961	2	73	80	90	15	2	1	1	2	1	2	2		3	1	2	3	2	3	1	3	2	3	3	1	1	2	2	1	3	3	4	6		0	0	1	0	0	1	0	0	0	1	0	0	0	0	0
962	2	62	70	80	-30	2	1	2	1	1	2	2		2	3	3	3	3	3	3	3	3	3	3	2	2	2	2	1	2	2	3	6		0	0	0	0	0	1	0	0	0	0	0	0	1	0	0
963	2	82	80	80		-99	-99	2	2	2	2	2		3		3	3	3	3	3	3	3	3	3	2	2	2	2	1	1	4	2	5		0	0	4	0	0	0	1
964	1	73	80	80	-5	2	1	2	2	1	2	2		2	2	3	3	2	3	2	3	3	3	3	2	2	2	2	1	1	2	2	6		0	0	1	0	0	0	0	0	0	0	0	0	0	0	0
965	2	69	70	90	5	2	1	2	2	1	2	2		4	1	2	1	2	3	2	3	3	3	3	1	1	2	2	1	3	4	6	4		2	1	2	0	0	2	3	1	0	0	0	0	0	0	2
966	2	48	80	80	-20	2	1	1	2	1	1	2		1	3	3	3	3	3	3	3	3	3	3	2	2	2	2	1	1	1	1	6		0	0	0	0	0	0	0	0	0	0	0	0	2	0	0
967	2	51	80	80	20	2	1	1	2	1	2	2		4	2	2	2	2	3	2	2	2	3	2	1	1	1	2	3	3	4	4	4			2	1	0		1	1	2	0	0	0	0	2	1	1
968	2	57	80	80	30	1	2	1	2	1	2	2		5	1	1	1	2	3	1	3	2	3	3	1	1	1	1	4	5		5	4		1	2	3	2	1	3	4	2	2	2	1	3	2	2	2
969	1	62	70	80	-15	2	1	1	2	1	2	2		4	1	3	3	3	3	2	3	3	3	3	1	2	1	2	2	2	3	4	4		0	2	0	0	0	1	3	0	0	0	0	0	0	0	0
970	2	70	80	80	15	2	1	1	2	1	2	2		4	1	2	3	2	2	1	3	3	3	3	2	2	2	2	1	1	3	3	4		0	0	1	2	0	1	0	3	0	0	0	0	2	0	1
971	1	30				-99	-99
972	2	30				-99	-99
973	2	46	80	90	0	2	1	1	2	1	1	2		3	3	3	3	2	3	3	2	2	3	2	2	2	2	2	2	2	2	3	4		0	0	0	0	1	1	0	0	0	1	0	0	2	0	2
974	2	48	90	90		-99	-99	1
975	1	37	90	90	-5	2	1	2	2	1	2	2		3	3	3	3	2	3	3	3	3	3	3	2	2	2	2	1	1	3	3	4		0	0	2	0	0	1	0	2	0	0	0	0	2	0	0
976	2	75	80	90	-5	2	1	2	2	2	2	2		4	3	3	3	2	3	1	3	3	3	3	2	2	2	1	1	2	2	4	6		0	0	0	0	0	0	0	0	0	0	0	0	2	0	0
977	1	27	90	90	-10	2	1	1	2	1	1	2		2	3	3	3	3	3	3	3	3	3	3	2	2	2	2	2	1	2	3	3		0	1	0	0	2	1	0	2	0	0	0	0	0	0	0
978	2	40	90	90	-5	2	1	1	2	2	1	2		4	2	3	3	3	3	3	3	3	3	3	2	2	2	2	1	1	1	2	6		0	0	1	0	0	1	1	0	4	0	1	0	1	0	0
979	2	84	80	80	-10	2	1	2	2	2	2	2		2	2	3	2	3	3	3	3	3	3	3	2	2	2	2	1	1	2	1	6		0	0	0	0	0	1	0	0	0	0	0	0	0	0	4
980	2	63	70	90	-10	2	1	2	2	1	2	2		3	2	3	2	2	3	2	3	3	3	3	1	2	1	1	3	2	4	4	4		0	3	0	0	2	1	0	3	0	0	3	0	0	2	0
981	2	53				-99	-99
982	1	68	70	80	0	2	1	2	2	1	2	2		4	2	3	2	3	3	2	3	1	2	3	1	2	2	2	2	2	2	2	6		0	0	0	0	0	0	1	0	0	0	0	0	0	0	2
983	2	80	70	80	55	1	2	1	2	2	2	2		4	1	1	1	1	1	1	1	2	2	2	1	2	1	2	2	4	4	5	1		2	1	0	0	4	0	1	4	0	0	4	0	2	1	0
984	2	79	70	80		-99	-99	1
985	1	37				-99	-99
986	1	23				-99	-99
987	2	39	90	90	0	2	1	2	2	1	1	2		3	3	3	2	2	3	3	3	3	3	3	2	2	2	2	1	1	3	3	5		0	0	2	0	0	0	0	0	0	0	0	0	2	0	0
988	1	48	90	90	-10	2	1	2	2	1	1	1		2	3	3	3	3	3	3	3	3	3	3	2	2	2	2	1	1	1	1	6		0	0	0	0	0	0	0	0	0	0	0	0	0	0	0
989	2	74	70	80	15	2	1	2	2	1	2	2		4	1	1	1	2	3	1	3	3	3	3	1	2	1	2	4	2	4	6	3		0	0	2	0	3	0	3	0	0	0	0	0	0	3	0
990	2	65	80	80	-5	2	1	1	1	2	1	1		4	2	3	2	3	3	2	3	3	3	3	2	2	2	2	1	2	3	2	5		2	0	2	0	3	1	4	2	0	0	0	0	1	0	0
991	2	56				-99	-99
992	2	40	80	90	-15	2	1	1	2	1	1	2		3	2	3	3	3	3	3	3	3	3	3	2	2	1	1	2	3	3	4	4		0	1	1	0	1	2	1	2	0	0	1	0	0	1	0
993	1	49				-99	-99
994	2	76	80	90	-20	2	1	1	2	2	2	2		4	3	3	3	3	3	3	3	3	3	3	2	2	2	2	1	1	2	4	5		0	0	0	0	1	1	0	0	0	0	0	0	1	1	0
995	2	76	70	90	45	1	2	1	2	2	2	2		4	1	1	1	1	1	1	2	2	3	2	2	2	2	2	2	4	4	5	3		0	2	3	1	1	1	1	3	0	3	0	0	0	0	1
996	1	41				-99	-99
997	2	34	70	90	-25	2	1	1	2	1	1	1		2	2	3	3	3	3	3	3	3	3	3	1	2	1	1	3	2	4	3	3		2	2		1	1	2	2	3	2	3	1	0	2	1	2
998	2	43	80	100	40	1	2	1	1	1	2	2		4	1	1	1	1	2	2	2	2	3	3	1	1	2	2	2	3	4	4	4		0	0	1	1	0	2	0	1	0	0	0	0	3	0	2
999	2	40	80	90	-5	2	1	1	1	1	1	2		3	2	3	2	3	3	2	3	3	3	3	2	2	2	2	1	2	2	2	6		2	0	1	0	0	1	3	0	0	0	0	0	3	0	0
1000	2	73	60	80	4,99999999999999	2	1	1	2	2	2	2		5	1	2	1	2	3	1	3	3	3	2	2	2	1	1	2	5	4	5	2		1	1	4	0	0	1	0	1	0	4	4	0	0	1	0
1001	2	72	80	80	5	2	1	2	2	2	2	2		2	2	2	2	3	3	2	2	3	3	3	2	1	2	2	1	2	3	4	5		0	0	0	0	2	0	0	2	0	0	0	0	0	2	0
1002	1	66	70	90		-99	-99	2
1003	1	30				-99	-99
1004	2	68				-99	-99
1005	2	48				-99	-99
1006	2	78	70	80	10	2	1	1	2	2	2	1		4	1	2	2	2	2	1	3	3	3	3	2	2	1	2	1	2	2	2	4		0	0	0	0	0	4	0	0	0	0	0	0	4	0	0
1007	2	37	70	70	-5	2	1	1	2	1	2	2		3	2	3	2	2	3	2	2	3	3	3	2	1	1	2	2	3	4	4	4		1	2	0	2	1	3	3	3	0	1	0	0	4	0	2
1008	2	72	70	80	30	1	2	1	2	1	2	2		5	1	1	1	1	3	2	2	2	2	3	1	1	1	1	1	4	4	5	1		1	1	1	3	0	0	4	0	0	0	0	0	4	0	0
1009	2	80	60	90	10	2	1	1	2	2	2	2		3	1	2	2	2	3	3	1	1	2	3	2	2	2	2	1	1	6	2	2		2	4	4	1	4	2	1	2	0	1	3	1	3	4	3
1010	2	64	60	80	25	1	2	2	2	2	2	2		4	1	1	1	2	3	1	1	2	2	3	1	1	1	1	4	5	5	6	1		1	0	1	2	3	3	4	4	0	0	4	0	0	3	2
1011	2	27	80	90	-20	2	1	2	1	1	1	1		3	3	3	3	3	3	3	3	3	3	3	2	2	2	2	2	3	2	2	5		0	0	0	0	0	0	3	0	0	0	0	0	0	0	0
1012	1	61	70	60	-25	2	1	2	2	1	2	1		3	3	3	3	2	3	3	3	3	3	3	2	2	2	2	1	1	2	2	6		0	0	0	0	0	0	1	0	0	0	0	0	0	0	0
1013	1	17				-99	-99
1014	1	72	50	80	30	1	2	2	2	1	2	2		5	1	1	1	1	1	1	2	2	2	2
1015	2	26	80	80	-5	2	1	2	1	2	2	2		3	2	3	3	3	3	3	2	2	3	3	1	2	2	1	3	1	3	4	5		3	0	3	2	0	1	3	0	0	1	0	0	1	0	0
1016	1	43	80	80	-15	2	1	2	2	1	1	2		4	2	3	3	3	3	3	3	3	3	3	2	2	1	2	2	1	3	3	4		0	0	0	0	0	0	1	1	0	0	0	0	0	1	0
1017	2	27	90	90	-10	2	1	2	2	1	1	2		2	3	3	3	3	3	3	3	3	3	3	2	2	2	2	1	1	4	4	5		1	0	0	0	0	2	1	1	0	1	0	0	0	0	2
1018	1	39	90	90	-10	2	1	2	1	2	1	2		2	3	3	3	3	3	3	3	3	3	3	2	2	2	1	2	1	2	2	6		0	0	0	0	1	2	0	0	0	0	0	0	1	0	1
1019	2	68	80	80	30	1	2	1	2	1	2	2		3	1	2	2	2	3	1	1	2	3	3	1	1	1	2	2	2	4	1	4		0	0	0	3	0	1	3	1	0	0	2	0	0	1	0
1020	1	50	80	80	-20	2	1	1	2	1	1	1		3	3	3	3	3	3	3	3	3	3	3	2	2	2	2	1	1	3	4	4		1	1	1	3	2	2	2	2	0	3	1	0	1	2	2
1021	2	53	60	80	-40	2	1	1	2	1	2	2		3	3	3	3	3	3	3	3	3	3	3	2	2	1	1	2	1	2	2	5		0	0	0	0	0	1	0	0	0	0	0	0	0	0	0
1022	2	31	90	90	-10	2	1	1	2	1	1	2		3	3	3	3	3	3	3	3	3	3	3	2	2	2	2	2	1	3	3	5		0	0	0	0	0	2	0	2	0	0	0	0	0	0	0
1023	1	46	80	90	-20	2	1	1	2	1	1	2		3	3	3	3	3	3	3	3	3	3	3	2	2	2	2	1	1	2	2	5		0	0	0	0	0	1	3	0	0	0	0	0	0	0	0
1024	2	55				-99	-99
1025	2	42	70	90	-5	2	1	1	2	1	2	2		4	1	2	3	3	3	2	2	3	3	3	2	2	1	1	2	2	3	5	3		0	1	1	0	2	1	2	2	0	0	1	0	1	1	1
1026	2	57	70	90	60	1	2	2	2	1		2		5	1	1	1	1	2	1	1	1	1	2	1	1	1	1	5	5	6	6	1		3	3	3	3	4	4	3	4	2	3	3	1	4	4	3
1027	2	58	70	90	0	2	1	1	2	1	2	2		3	1	2	2	2	3	2	3	3	3	3	1	1	2	2	3	2	3	4	6		0	0	0	0	0	0	2	0	0	0	0	0	2	0	0
1028	2	46	70	80	40	1	2	1	2	2	2	2		5	1	1	2	1	2	1	2	2	2	2	1	1	1	1	4	5	5	6	2		4	3	4	3	3	3	4	4	1	4	3	2	3	4	2
1029	2	55	80	80	0	2	1	1	2	2	1	2		3	2	3	2	2	3	2	3	3	3	3	2	2	1	1	3	3	3	4	2		0	2	2	3	4	3	2	3	2	1	4	1	2	3	2
1030	2	86	50	80	25	1	2	2	2	2	2	2		4	1	1	1	1	2	1	1	2	3	2	1	1	1	2	4	3	4	6	4		1	0	2	0	2	0	4	2	0	0	0	0	2	2	0
1031	2	57	60	90	10	2	1	1	1	2	2	2		5	1	2	2	2	3	2	2	1	2	3	1	1	1	2	5	4	4	5	4		3	4	1	2	1	3	3	2	1	0	0	1	2	3	2
1032	1	27	80	90	-15	2	1	1	1	2	1	2		4	2	3	3	3	3	3	3	3	3	3	1	1	2	2	4	4	3	4	4		0	0	0	0	0	1	4	1	0	0	0	0	0	0	0
1033	2	72	70	90	-20	2	1	2	2	1	2	1		3	3	3	3	2	3	2	3	3	3	3	1	2	2	2	1	2	1	1	6		0	0	0	0	0	0	0	0	0	0	0	0	2	0	0
1034	2	59	80	100	20	2	1	1	2	1	1	2		3	2	2	2	2	2	3	2	2	2	3	1	1	2	2	3	3	4	4	4		0	0	4	2	0	0	0	1	0	4	0	0	0	0	0
1035	2	40	80	100	0	2	1	1	1	1	1	2		3	2	2	3	3	3	2	2	3	3	3	2	2	2	2	2	1	2	4	5		0	0	1	0	0	2	2	0	0	0	0	0	2	0	1
1036	2	77	70	90	5	2	1	2	2	1	2	2		5	2	3	2	2	3	1	2	2	3	3	1	1	1	1	3	4	6	5	1		2	4	0	0	2	3	3	4	0	1	3	0	3	4	3
1037	1	41				-99	-99
1038	2	59				-99	-99
1039	2	29	70	80	10	2	1	2	2	2	2	1		5	2	3	2	1	3	1	2	2	3	3	1	2	2	2	4	3	5	5	3		0	2	4	0	0	4	4	3	0	0	3	0	0	4	0
1040	1	37	80	90	-20	2	1	1	2	2	1	2		3	3	3	3	3	3	3	3	3	3	3	1	1	2	2	2	2	2	2	5		0	0	0	0	0	1	2	1	0	0	0	0	0	0	0
1041	2	46	90	90	-10	2	1	2	2	1	1	2		3	3	3	3	3	3	3	3	3	3	3	1	1	2	2	2	1	5	2	4		0	0	3	0	2	3	4	2	1	0	1	0	1	1	3
1042	2	43	90	90	-10	2	1	1	1	2	1	2		3	3	3	3	3	3	3	3	3	3	3	2	2	2	2	1	1	3	3	4		0	2	2	0	2	2	4	2	0	0	2	0	1	2	0
1043	2	18	80	70	-15	2	1	1	2	1	2	2		4	2	3	3	3	3	3	3	3	3	3	2	1	1	1	4	2	5	6	2		1	3	2	0	4	2	3	4	2	1	3	1	1	2	0
1044	2	55				-99	-99
1045	2	77	70	80	25	1	2	2	2	2	2	2		5	1	1	2	1	3	1	2	2	3	3	1	1	1	1	3	3	5	5	3		0	4	3	2	0	2	0	1	1	0	4	0	0	0	0
1046	2	48				-99	-99
1047	2	43				-99	-99
1048	1	40	90	90		-99	-99	2
1049	2	57	70	90	-30	2	1	1	2	1	1	2		4	3	3	3	3	3	3	3	3	3	3	1	2	2	2	2	1	5	6	5		0	1	1	0	0	0	1	0	0	0	0	0	2	0	0
1050	2	50	70	80	30	1	2	1	1	2	2	2		5	1	1	1	3	3	2	1	1	3	2	1	1	1	1	5	5	6	4	1		4	4	2	0	4	0	1	4	0	2	4	0	3	4	0
1051	1	41	80	100	-20	2	1	1	1	1	1	1		3	3	3	3	3	3	3	3	3	3	3	2	2	2	2	2	1	5	5	5		0	2	3	0	0	2	3	1	0	2	0	0	2	1	1
1052	2	67	50	80	35	1	2	2	2	1	2	1		5	1	1	1	1	2	1	1	1	1	3	1	1	2	2	5	1	6	6	3		0	2	0	2	0	0	0	0	0	4	0	0	0	2	0
1053	1	78	60	80	15	2	1	2	2	1	2	1		4	1	1	1	1	3	1	2	3	3	3	1	2	2	2	1	1	2	4	6		0	0	0	0	0	0	0	0	0	0	0	0	0	0	0
1054	2	57	70	90	-10	2	1	1	1	2	1	2		4	2	3	2	2	3	2	3	3	3	3	1	1	1								0	2	0	0	2	2	1	3	0	0	1	0	2	2	1
1055	2	85	70	80	55	1	2	2	2	1	2	2		4	1	1	1	1	1	1	1	1	2	3	1	1	2	2	1	4	4	5	3		0	2	2	0	0	2	4	0	0	0	4	0	2	0	0
1056	2	64	70	90	-15	2	1	2	2	2	2	2		4	1	3	3	3	3	2	3	3	3	3	1	2	2	2	2	2	4	5	4		2	2	1	2	3	1	3	2	0	1	1	0	1	2	1
1057	1	74	70	90	-10	2	1	2	2	1	2	2		3	1	2	3	3	3	2	3	3	3	3	1	1	2	2	1	3	2	4	6		0	0	0	0	0	0	0	0	0	0	0	0	0	0	1
1058	2	43	90	90	-10	2	1	1	2	1	1	2		3	3	3	3	3	3	3	3	3	3	3	2	1	1	1	3	2	4	5	3		0	1	0	0	0	2	1	2	0	0	0	0	0	0	0
1059	1	81	70	90	-20	2	1	1	2	1	2	2		1	1	3	3	3	3	3	3	3	3	3	1	1	1	2	1	4	1	6	6		0	0	0	0	0	0	0	0	0	0	0	0	0	0	0
1060	2	78	60	80	10	2	1	1	2	1	2	2		4	1	1	1	2	3	1	2	3	3	3	1	1	2	2	4	4	5	6	2		0	2	2	0	2	1	2	0	0	0	3	0	2	2	0
1061	2	57	70	80	-25	2	1	2	2	1	1	2		3	2	3	3	3	3	3	3	3	3	3	2	2	2	2	1	1	1	1	6		0	0	0	0	0	0	0	0	0	0	0	0	0	0	0
1062	1	21	80	90	-20	2	1	1	1	2	2	2		3	3	3	3	3	3	3	3	3	3	3	2	2	1	2	2	1	2	4	5		1	2	0	1	1	0	1	1	0	0	0	0	0	1	0
1063	2	73	70	80	-5	2	1	1	2	1	2	2		4	2	2	2	2	3	2	3	3	3	3	1	1	2	2	1	4	2	5	5		3	0	0	0	2	1	4	2	1	3	0	0	3	0	0
1064	2	66				-99	-99
1065	2	53	70	90	-15	2	1	1	2	1	1	1		4	2	2	2	3	3	3	3	3	3	3	1	1	1	1	3	3	2	2	4		0	1	1	2	0	1	1	2	0	1	0	0	3	0	0
1066	1	83	70	90		-99	-99	2	1	1	2	2		2	2	3	3	2	3	2		3	3	3	1	1	2	2	2	1	3	5	6				1	2	0	1	3	0	0	0	0	0	1	0	1
1067	2	29	80	90	10	2	1	1	2	2	2	2		4	1	2	3	2	3	3	2	2	3	3	1	1	1	1	3	2	3	5	4		4	2	0	1	2	2	2	2	0	1	4	3	1	4	0
1068	1	64	70	90	-30	2	1	1	2	1	1	2		4	3	3	3	3	3	3	3	3	3	3	1	1	2	2	3	1	4	1	4		0	0	3	0	0	1	2	2	0	0	0	0	2	0	2
1069	2	79	70	90	5	2	1	2	2	2	2	2		4	1	2	2	1	2	3	3	3	3	3	1	1	2	2	3	5	2	5	5		0	0		3	1	0	0	1	0	0	0	0	2	0	1
1070	2	36	70	80	-25	2	1	1	1	2	1	2		3	2	3	3	3	3	3	3	3	3	3	1	1	1	1	3	1	4	4	5		1	2	2	0	1	3	1	2	0	0	0	1	0	1	0
1071	1	79	80	80	-20	2	1	1	2	1	2	2		3	3	3	3	3	3	3	3	3	3	3	1	1	2	2	1	1	2	4	4		0	0	0	0	0	1	0	1	0	0	1	0	0	1	0
1072	2	42	80	80	0	2	1	1	1	1	1	2		3	2	3	3	3	3	2	2	2	3	3	2	2	2	2	1	3	2	2	6		0	0	0	0	0	0	3	0	0	0	0	0	0	0	0
1073	2	27	70	90	-30	2	1	1	1	1	1	2		4	3	3	3	3	3	3	3	3	3	3	2	2	2	2	1	2	4	4	4		2	1	3	0	1	2	3	2	0	2	2	0	3	1	0
1074	2	53	90	90	-10	2	1	1	2	1	1	2		3	3	3	3	3	3	3	3	3	3	3	2	2	2	2	1	1	2	2	5		0	0	0	0	0	1	0	0	0	0	0	0	1	0	0
1075	2	68	90	90	30	1	2	1	2	1	2	2		4	2	2	2	2	3	2	2	2	2	3	1	1	2	2	3	4	2	4	2		0	2	0	0	0	2	0	2	0	0	0	0	0	0	0
1076	2	55	90	90	10	2	1	1	1	1	1	2		2	1	3	3	2	3	2	3	3	3	3	2	2	2	2	3	1	4	4	4		0	1	2	0	2	2	1	2	0	1	0	0	1	0	0
1077	2	63	60	70	4,99999999999999	2	1	1	2	2	1	2		4	1	2	2	2	3	2	2	2	2	3	1	1	2	2	3	3		4	5		0	0	0	0	0	0	3	0	0	0	0	0	1	0	0
1078	2	68	90	90	15	2	1	1	2	2	2	2		3	2	2	3	2	3	1	3	3	3	3	2	2	2	2	3	3	4	4	6		0	0	0	0	1	1	2	0	0	0	0	0	0	1	0
1079	2	49				-99	-99
1080	2	77				-99	-99
1081	1	80	70	80	-10	2	1	1	2	1	2	2		4	1	3	3	2	3	2	3	3	3	3	2	2	2	2	5	5	1	5	6		2	0	0	0	0	0	4	0	0	0	0	0	0	0	0
1082	2	89				-99	-99
1083	2	30	90	90	-10	2	1	2	1	1	1	2		2	3	3	3	3	3	3	3	3	3	3	1	1	2	2	2	2	2	2	5		3	2	2	0	0	3	2	0	0	0	0	0	0	0	2
1084	1	52	70	90		-99	-99	1
1085	2	54	60	90		-99	-99	2	2	1	1	2		4	2	2	2	2		2	2	2	3	3	1	1	1	1	5	2	6	6	1		3	4	4	2	4	4	4	4	3	4	4	4	3	4	4
1086	1	31	70	80	-25	2	1	1	2	2	1	2		3	2	3	3	3	3	3	3	3	3	3	1	1	1	1	3	2	4	5	3		0	3	2	1	3	2	3	3	1	0	3	0	0	3	1
1087	1	58	70	90	0	2	1	1	2	1	1	2		4	2	2	3	1	2	3	2	3	3	3	1	1	1	1	4	2	4	6	4		1	3	3	0	1	3	3	3	0	4	0	0	0	2	2
1088	2	34	80	90	-20	2	1	1	1	1	1	2		3	3	3	3	3	3	3	3	3	3	3	2	2	2	2	1	1	3	3	5		0	0	2	0	0	2	2	1	0		0	0	0	0	2
1089	2	72	60	80		-99	-99	1
1090	1	40	70	90	5	2	1	1	2	2	2	2		5	1	2	3	2	3	2	2	3	3	2	1	1	1	1	5	4	6	5	5		4	0	4	1	4	4	0	2	4	3	4	4	2	3	4
1091	1	69	70	80		-99	-99	2
1092	2	65	80	80	10	2	1	2	2	1	2	2		4	1	3	2	2	3	1	3	3	3	3	1	2	2	2	2	2	2	4	5		0	0	1	0	0	1	0	1	0	0	0	0	0	0	0
1093	2	32	100	100	0	2	1	1	1	1	1	2		3	3	3	3	3	3	3	3	3	3	3	2	2	2	1	2	2	2	2	4		0	1	1	0	0	1	3	1	1	0	0	0	0	0	0
1094	1	43	90	90	-10	2	1	1	1	1	1	2		3	3	3	3	3	3	3	3	3	3	3	2	1	2	2	2	3	2	3	5		2	0	0	0	0	1	3	0	0	0	0	0	1	0	0
1095	2	61	80	90	25	2	1	1	2	1	1	2		4	1	1	1	3	3	2	2	2	3	3	1	1	1	1	3	2	5	6	3		3	2	0	0	1	3	3	3	0	0	3	0	0	1	0
1096	1	67				-99	-99
1097	2	86	70	80	50	1	2	2	2	2	2	2		3	1	1	1	1	2	1	1	1	2	3	1	2	2	1
1098	2	42	70	80	45	1	2	1	1	1	2	2		4	1	1	1	1	1	1	1	2	3	3	1	1	1	2	3		4	5	5		0	0	1	1	1	0	4	1	0	1	0	0	1	0	0
1099	1	48	90	90	-10	2	1	2	2	2	1	2		3	3	3	3	3	3	3	3	3	3	3	1	2	1	1	3	3	3	2	3		0	2	1	0	2	2	2	2	0	0	2	2	0	2	2
1100	2	31	100	100	15	2	1	1	1	1	2	2		4	2	3	2	3	3	3	2	3	3	3	2	1	2	2	3	3	4	4	4		0	1	1	0	2	1	1	1	0	0	0	0	2	0	0
1101	2	47	80	90	10	2	1	1	1	2	1	2		4	2	2	2	2	3	2	2	3	3	3	1	2	1	1	4	1	5	5	2		1	3	2	0	4	4	0	4	0	0	3	0	1	3	2
1102	2	49	60	80	-15	2	1	2	2	1	2	2			2	3	2	2	3	3	2	2	3	3	1	1	1	1	3	2	3	3	2		2	2	4	0	2	2	2	1	1	1	2	1	3	3	1
1103	2	77				-99	-99
1104	2	74	80	80	-10	2	1	1	2	2	2	2		3	2	3	3	3	3	2	3	3	3	3	2	2	1	2	2	2	4	3	2		1	2	1	0	1	2	1	2	4	0	0	0	0	1	0
1105	2	63				-99	-99
1106	1	65	70	80	-30	2	1	2	2	1	2	1		3	3	3	3	3	3	3	3	3	3	3	2	2	2	2	1	1	1	1	6		0	0	0	0	0	0	0	0	0	0	0	0	0	0	0
1107	1	65	80	80	-15	2	1	2	2	1	2	1		3	2	3	3	3	3	3	3	3	3	3	2	2	2	2	1	1	4	1	5		0	2	0	0	0	1	1	2	0	0	0	0	0	0	0
1108	2	40	90	90	35	1	2	1	2	1	2	2		4	1	3	1	2	2	2	2	2	3	3	1	1	1	1	4	4	3	4	4		3	2	1	1	1	1	4	1	1	3	2	0	4	2	2
1109	2	62	70	80		-99	-99	2	2	1	1	2		4	1	3	2	3	3
1110	2	44	60	80	-15	2	1	1	1	1	2	2		4	1	2	2	2	3	3	3	3	3	3	1	1	1	1	4	4	4	5	2		4	2	2	2	2	2	1	4	0	2	0	0	0	2	0
1111	2	61	70	90	35	1	2	1	1	1	1	2		4	1	1	2	1	1	1	2	2	3	3	1	1	1	1	4	4	4	5	2		2	3	3	1	3	4	4	4	1	3	3	2	3	3	2
1112	2	76	90	100	25	1	2	2	2	1	2	2		4	1	3	2	1	3	1	3	3	3	3	1	1	1	2	1	3	5	6	3		0	0	0	0	2	0	2	0	0	0	0	0	0	0	0
1113	1	25	100	100	15	2	1	2	2	2	2	2		4	1	2	3	3	3	3	3	3	3	3	1	1	1	2	4	4	4	4	2		3	3	2	0	3	2	3	3	1	0	4	2	0	4	3
1114	1	41	100	100	0	2	1	1	1	1	1	2		3	3	3	3	3	3	3	3	3	3	3	2	2	2	2	1	1	1	2	6		0	0	0	0	0	0	2	0	0	0	0	0	0	0	0
1115	2	71	90	90	60	1	2	2	2	1	2	2		4	1	1	1	2	2	3	1	1	2	2	1	1	2	2	3	5	5	1	5		0	0	0	0	0	0	0	0	0	0	0	0	0	0	0
1116	1	20	80	100	-15	2	1	1	2	2	2	2		4	2	3	3	3	3	3	3	3	3	3	1	1	2	2	4	4	2	4	4		0	2	1	0	1	0	2	1	0	0	0	0	0	0	1
1117	2	81				-99	-99
1118	2	79	80	100		-99	-99	1
1119	1	69	100	100	10	2	1	2	1	1	2	2		3	2	3	3	3	3	2	3	3	3	3	2	2	2	2	1	1	1	2	6		0	1	1	0	0	0	0	0	0	0	0	0	0	0	0
1120	1	43	90	100	-5	2	1	2	1	1	1	2			2	3	3	3	3	3	3	3	3	3	2	2	2	2	2	2	2	2	6		0	0	0	0	0	0	3	0	0	0	0	0	0	0	0
1121	2	87	90	90	85	1	2	2	2	2	2	2		4	1	1	1	1	1	1	1	1	2	1	2	2	2	2	4	4	1	6	6		0	0	4	0	0	3
1122	2	24	80	100	-20	2	1	1	2	1	2	2		3	3	3	3	3	3	3	3	3	3	3	1	2	2	2	2	1	3	4	5		0	0	0	0	0	0	2	0	0	0	0	0	0	0	2
1123	2	47				-99	-99
1124	2	78	90	100	45	1	2	1	2	1	2	2		4	1	2	2	1	3	1	1	2	3	3	1	1	1	1	2	3	5	4	3		0	0	2	0	1	2	2	2	0	0	0	0	1	0	2
1125	2	83	40	60		-99	-99	1
1126	2	71	90	100	0	2	1	1	1	1	2	2		3	2	3	3	3	3	2	3	3	3	3	2	2	2	2	1	2	2	4	6		1	0	0	0	0	0	1	1	0	1	0	0	1	0	0
1127	1	67				-99	-99
1128	2	77	90	90	40	1	2	1	2	2	2	2		3	1	2	1	2	3	1	2	2	3	3	1	2	1	1	4	2	5	5	2		0	3	2	0	0	2	2	3	0	0	0	0	2	0	0
1129	1	54				-99	-99
1130	2	35	80	100	40	1	2	1	2	1	2	2		5	1	1	1	1	3	3	1	1	3	3	1	1	2	2	5	4	4	6	4		1	0	4	1	3	0	4	1	0	2	0	0	3	4	0
1131	2	51	90	100	-10	2	1	1	2	1	1	2		3	3	3	3	3	3	3	3	3	3	3	2	2	2	2	2	1	3	3	4		1	1	1	0	0	1	1	1	0	0	0	1	0	0	0
1132	2	74	70	100	45	1	2	2	2	2	2	2		4	1	2	1	1	1	1	1	1	3	3	1	1	2	2	1	1	4	2	2		0	0	0	0	0	0	0	4	0	0	3	0	0	4	0
1133	2	70				-99	-99
1134	1	73	80	90	10	2	1	2	2	1	2	2		4	1	3	3	1	3	2	2	3	3	3	2	2	2	2	1	2	2	2	6		1	0	0	0	0	0	3	0	0	2	0	0	2	0	0
1135	2	50				-99	-99
1136	1	48	90	0		-99	-99	1
1137	2	54	100	60	0	2	1	1	2	1	2	2		3	3	3	3	3	3	3	3	3	3	3	2	2	2	2	1	1	3	3	5		0	0	2	0	0	2	2	0	0	0	0	0	0	1	1
1138	2	80	90	100		-99	-99	2
1139	2	74	100	100		-99	-99	1
1140	2	64	100	100	10	2	1	1	2	1	2	2		3	2	3	3	3	3	2	3	3	3	3	2	2	2	2	1	1	1	2	6		0	0	0	0	0	0	1	0	0	0	0	0	1	0	1
1141	2	49	100	90	5	2	1	2	1	1	1	2		3	2	3	3	3	3	3	3	3	3	3	1	1	1	1	2	2	4	4	4		1	2	2	0	1	2	1	3	2	0	0	0	0	1	1
1142	2	36	90	100		-99	-99
1143	2	84	80	100		-99	-99	2
1144	2	73	80	100	20	2	1	1	2	1	2	2		4	1	2	3	2	3	1	2	2	3	3	2	2	1	1	4	5	2	5	1		0	2	0	0	2	0	3	4	0	0	1	0	0	1	1
1145	2	84				-99	-99
1146	2	65	100	100	80	1	2	1	2	1	2	2		4	1	1	1	1	2	1	1	1	2	3	1	1	2	2	3	4	5	5	4		0	0	1	0	0	1	0	0	1	2	0	0	0	0	0
1147	1	67	90	100		-99	-99	2	2	2	2
1148	2	53				-99	-99
1149	1	69	100	100	0	2	1	2	2	1	2	2		1	3	3	3	3	3	3	3	3	3	3	2	2	2	2	1	1	6	6	6		0	0	0	0	0	0	0	0	0	0	0	0	0	0	0
1150	2	69	90	100	5	2	1	1	2	2	2	2		4	1	3	2	3	3	3	3	3	3	3	1	1	2	2	1	3	2	5	4		4	0	2	0	2	0	4	4	4	0	4	0	0	3	2
1151	1	88				-99	-99
1152	1	24	70	100	-10	2	1	1	1	2	1	2		5	1	2	3	3	3	3	2	3	3	3	1	1	2	2	3	4	2	5	4		3	3	1	0	1	0	4	1	0	0	1	0	3	2	0
1153	2	59	100	100	5	2	1	2	2	1	2	1		3	2	3	3	3	3	3	3	3	3	3	2	2	2	2	2	2	2	3	4		1	1	1	0	0	1	1	1	1	1	0	0	1	0	0
1154	1	74	90	100	50	1	2	2	2	1	2	1		4	1	2	2	1	2	2	2	2	2	2	1	2	2	2	1	4	2	5	6		1	0	1	0	0	1	3	0	0	0	0	0	3	0	0
1155	1	29	90	100	20	2	1	2	2	1	1	1		4	1	2	2	3	3	3	2	2	3	3	1	2	2	2	4	1	4	4	4		0	4	1	1	0	1	1	0	0	3	1	0	0	1	2
1156	2	47				-99	-99
1157	2	36				-99	-99
1158	2	85	100	100		-99	-99	1
1159	1	61	90	100	20	2	1	1	2	1	1	2		5	1	2	2	2	3	3	2	3	3	3	1	1	1	1	4	4	5	4	5		1	3	2	1	1	2	1	2	2	1	2	1	2	1	2
1160	1	77	90	100	-5	2	1	1	2	1	2	2		3	3	3	3	3	3	2	3	3	3	3	2	2	2	2	1	1	1	1	6		1	0	0	0	0	0	1	0	0	0	0	0	0	0	0
1161	2	76				-99	-99
1162	1	46	90	100	-5	2	1	1	1	1	1	2		1	2	3	3	3	3	3	3	3	3	3	2	2	2	2	2	1	5	3	6		0	0	0	0	0	0	1	0	0	0	0	0	1	0	0
1163	1	42				-99	-99
1164	2	23	100	100	0	2	1	1	1	2	2	2		2	3	3	3	3	3	3	3	3	3	3	2	2	2	2	1	1	2	2	5		1	0	1	0	0	0	1	0	0	0	0	0	0	0	0
1165	2	56	100	100	10	2	1	2	1	1	1	2		3	2	3	2	3	3	3	3	3	3	3	2	2	2	2	1	1	2	2	6		0	0	0	0	0	1	0	0	0	0	0	0	0	0	1
1166	2	60	90	100	25	1	2	2	2	1	1	2		5	1	2	2	2	3	1	3	3	3	3	1	1	1	1	3	3	5	5	3		1	1	2	0	2	2	2	2	0	0	1	0	1	1	0
1167	1	65	100	100		-99	-99	2
1168	1	78	100	100	25	1	2	1	2	1	2	2		4	1	2	3	3	3	1	3	3	3	3	1	1	2	2	1	4	1	1	6		1	0	0	2	0	0	0	0	0	0	0	0	2	0	0
1169	2	73				-99	-99
1170	2	59	70	100	65	1	2	1	2	2	1	2		5	1	1	1	1	1	1	1	1	1	2	2	1	1	1	2	5	4	1	1		1	4	1	0	3	4	1	4	0	4	4	0	3	4	1
1171	2	61	80	100	40	1	2	1	2	2	2	2		3	1	2	2	1	2	1	2	2	2	3	1	1	1	1	4	5	5	5	3		2	3	0	0	3	2	0	2	0	0	4	0	0	4	1
1172	2	56	90	100	20	2	1	1	2	1	2	2		5	1	2	3	2	3	2	3	2	3	3	1	1	1	1	4	4	4	6	3		3	3	4	2	2	4	3	4	1	1	3	1	4	3	1
1173	2	27	90	100	0	2	1	1	1	2	2	2		3	2	3	3	3	3	2	3	3	3	3	1	2	1	1	4	3	5	5	2		0	1	1	0	0	2	1	1	0	0	0	0	0	1	0
1174	1	72	90	100	0	2	1	2	2	1	2	2		4	1	3	3	3	3	3	3	3	3	3	2	2	2	2	1	1	2	2	4		1	0	0	0	0	2	0	0	0	1	0	0	0	0	2
1175	2	48	90	100		-99	-99	1
1176	2	72	80	100	55	1	2	1	1	1	2	2		5	1	1	1	1	2	2	1	1	2	3	1	1	2	2	2	4	5	5	4		2	0	2	0	0	2	3	3	3	0	0	0	2	0	0
1177	1	22	80	100	-15	2	1	1	1	2	2	2		4	2	3	3	3	3	3	3	3	3	3	1	1	2	2	2	3	4	4	4		2	1	2	0	1	2	2	1	0	1	0	0	2	0	1
1178	2	42	90	100	0	2	1	1	2	1	1	1		4	2	3	3	2	3	3	3	3	3	3	1	1	2	2	3	3	5	5	4		1	0	3	0	0	3	4	2	0	4	1	0	0	2	0
1179	2	51	90	100	40	1	2	1	2	1	1	2		4	1	2	1	1	3	2	2	3	3	2	1	2	2	2	2	3	3	4	5		1	1	0	0	0	2	2	1	0	1	0	0	3	0	1
1180	2	81	100	100	50	1	2	2	2	2	2	1		4	1	1	1	1	3	2	2	3	3	3	2	2	2	2	1	1	1	5	6		0	0	0	0	0	0	0	0	0	2	0	0	0	0	0
1181	2	29				-99	-99
1182	2	67	90	100	5	2	1	2	2	1	2	2		4	2	3	2	2	3	3	3	3	3	3	2	2	1	1	2	3	5	4	3		1	1	4	1	2	4	1	3	0	0	0	0	0	1	1
1183	1	73	90	100	25	1	2	2	2	1	2	2		5	1	2	3	3	2	2	2	2	3	3	2	2	2	2	1	1	2	2	6		0	0	0	0	0	0	1	0	0	1	0	0	2	0	0
1184	1	41	90	100	-10	2	1	1	2	1	1	2		5	3	3	3	3	3	3	3	3	3	3	2	2	2	2	3	1	2	3	4		0	0	1	0	0	0	3	0	0	0	0	0	0	0	0
1185	2	80	100	100	70	1	2	2	2	2	2	2		4	1	2	1	1	2	1	1	2	3	2	2	2	2	2	2	1	2	3	5		0	0	0	0	1	0	0	0	0	0	0	0	0	0	0
1186	2	75	90	70		-99	-99	1
1187	2	53	90	100	15	2	1	1	2	2	1	2		4	1	3	2	2	3	2	3	3	3	3	2	1	2	2	2	2	2	4	5		1	0	0	0	0	1	3	0	0	0	0	0	1	0	0
1188	2	49	100	100	0	2	1	1	1	1	1	2		2	3	3	3	3	3	3	3	3	3	3	2	2	2	2	1	1	2	2	5		0	0	0	0	0	1	2	0	0	0	0	0	0	0	0
1189	2	79	80	100	60	1	2	1	2	2	2	2		4	1	1	1	2	2	1	1	1	1	3	2	2
1190	2	45	100	100	0	2	1	1	2	1	1	2		3	3	3	3	3	3	3	3	3	3	3	2	2	2	2	1	1	4	2	4		0	0	1	1	0	1	2	1	0	0	0	0	0	0	0
1191	2	51	70	70	-20	2	1	2	2	2	1	2		4	2	3	2	3	3	3	3	3	3	3	1	1	2	1	3	3	5	6	4		2	0	2	3	1	4	4	2	0	3	0	0	4	1	1
1192	1	53	100	100	10	2	1	2	2	1	1	2		3	2	3	3	2	3	3	3	3	3	3	2	2	2	2	1	1	2	2	5		0	0	1	0	0	1	0	0	0	1	0	0	1	0	0
1193	1	74	100	100	5	2	1	1	1	1	2	2		3	2	3	3	3	3	3	3	3	3	3	2	2	2	2	1	1	2	3	5		0	0	0	0	0	1	1	0	0	0	1	0	0	0	0
1194	2	82	50	100		-99	-99	1
1195	2	75				-99	-99
1196	1	61	100	100	10	2	1	2	2	2	2	2		4	3	3	3	2	3	2	3	3	3	3	2	2	2	2	1	1	1	1	5		0	0	0	0	0	0	0	0	0	0	0	0	0	0	0
1197	2	67	100	100	5	2	1	2	2	2	2	2		3	2	3	3	3	3	3	3	3	3	3	2	2	2	2	1	1	1	2	6		1	3	0	0	1	0	0	0	0	0	0	0	2	0	0
1198	2	80	100	100		-99	-99	1
1199	2	59	90	100	25	1	2	1	1	1	1	2		4	1	2	2	2	3	2	3	3	3	2	1	1	1	2	3	3	3	4	4		0	0	1	1	3	2	2	2	0	0	0	0	2	3	0
1200	2	66				-99	-99
1201	2	51	100	100	60	1	2	2	2	2	2	1		4	1	1	2	2	2	1	2	2	2	3	1	1	1	1	3	3	5	4	1		2	0	3	0	4	3	2	4	3	3	4	3	3	3	3
1202	2	62	100	100	60	1	2	1	2	1	2	1		4	1	2	1	1	2	2	2	2	2	3	1	2	2	2	1	2	2	4	6		0	0	0	0	0	0	1	0	0	0	0	0	0	0	0
1203	1	62	100	100	5	2	1	1	2	1	1	2		2	2	3	3	3	3	3	3	3	3	3	2	2	2	2	2	1	2	3	6		0	0	0	0	0	1	1	0	0	0	0	0	0	0	0
1204	1	78	100	100		-99	-99	1	2	2	2	2
1205	1	71	90	80	5	2	1	1	2	1	2	2		4	1	3	3	3	3	2	3	3	3	3	1	2	2	2	3	3	2	1	6		0	0	0	0	0	1	0	0	0	0	0	0	0	0	0
1206	2	45				-99	-99
1207	1	45	80	80	-15	2	1	1	2	2	1	2		4	2	3	3	3	3	3	3	3	3	3	1	1	2	2	3	2	5	4	3		0	2	1	0	3	2	0	2	1	1	2	1	0	3	0
1208	2	37	100	100	5	2	1	2	2	1	2	2		3	3	3	3	2	3	3	3	3	3	3	2	2	2	2	2	2	6	3	4		1	1	1	0	0	0	1	1	1	1	0	0	0	0	0
1209	2	55	80	40	55	1	2	1	2	2	2	2		5	1	2	1	1	2	1	1	1	2	3	1	1	1	1	5	5	5	5	2		0	4	4	3	3	3	3	3	3	3	3	0	2	3	3
1210	2	51	100	60	10	2	1	1	2	1	1	1		3	1	3	3	3	3	3	3	3	3	3	2	2	1	1	1	2	2	2	4		0	1	0	0	1	0	3	3	0	0	0	0	3	1	0
1211	2	49	0	0		-99	-99	2
1212	1	35	0	0		-99	-99	2
1213	2	29	0	0		-99	-99
1214	2	56	90	80	75	1	2	1	2	1	2	2			1	1	1	1	1	1	1	1	2	3	1	1	1	1	4	4	4	5	4		0	2	3	1	2	2	3	2	0	0	0	1	0	1	2
1215	2	71	80	90	5	2	1	2	2	1	2	2		4	1	2	3	3	3	2	3	3	3	2	1	1	1	1	5	4	4	6	2		3	3	1	0	1	0	0	2	0	0	3	0	2	2	1
1216	2	80	100	90	15	2	1	2	2	2	2	2		3	2	3	2	3	3	2	3	3	3	3	2	2	2	2	1	1	2	2	4		0	0	0	0	0	0	0	1	0	0	0	0	1	0	0
1217	2	22	100	90	5	2	1	2	2	1	2	1		4	2	3	3	3	3	3	3	3	3	3	2	2	2	1	1	2	6	6	4		1	0	1	0	0	2	1	1	3	0	0	0	0	0	1
1218	2	21	0	0		-99	-99
1219	1	54	100	100	0	2	1	1	1	2	1	1		3	3	3	3	3	3	3	3	3	3	3	2	2	2	2	1	1	2	2	5		0	0	1	1	0	1	1	1	0	1	0	0	0	0	0
1220	2	68	0	0		-99	-99
1221	2	70	0	0		-99	-99
1222	2	77	80	70	70	1	2	1	2	1	2	2		5	1	1	1	2	2	1	1	1	1	1	1	1	1	1	5	5	5	6	3		2	3	3	0	0	0	0	0	0	0	0	0	2	0	2
1223	1	81	0	0		-99	-99
1224	2	88	0	0		-99	-99
1225	2	71	100	100	5	2	1	2	2	2	2	2		4	2	3	3	3	3	3	3	3	3	3	1	2	2	2	1	1	2	3	5		0	0	0	0	0	2	0	0	0	0	0	0	0	0	0
1226	2	86	0	0		-99	-99	2
1227	1	26	100	90	0	2	1	1	1	1	1	2		1	3	3	3	3	3	3	3	3	3	3	2	2	2	2	1	1	1	1	6		0	0	0	0	0	0	1	0	0	0	0	0	1	0	0
1228	2	71	80	80	35	1	2	2	2	1	2	2		4	1	1	2	2	2	2	2	2	2	3	1	2	2	2	1	1	1	6	4		0	1	1	1	0	0	2	0	0	3	2	0	0	0	0
1229	1	59	100	100	45	1	2	1	2	1	2	2		4	1	1	2	2	3	2	2	2	3	3	2	2	2	2	1	2	2	4	6		0	2	0	0	0	0	0	0	0	0	0	0	3	0	0
1230	2	79	100	80	45	1	2	1	2	2	2	1		4	1	2	2	1	2	1	3	3	3	3	1	2	2	2	2	2	2	3	4		1	0	0	0	1	0	0	1	0	0	0	0	1	0	0
1231	2	66	100	90	45	1	2	1	2	1	2	1		3	2	3	1	1	1	1	3	3	3	3	2	2	2	2	1	1	1	1	5		0	0	0	0	0	0	0	1	0	0	0	0	0	0	0
1232	2	60	100	90	45	1	2	1	2	1	2	2		4	1	2	2	2	3	1	2	2	3	3					1	3	1	5	5		0	0	0	0	0	0	3	0	0	0	2	0	3	0	0
1233	2	41	100	100	70	1	2	1	1	1	2	1			1	1	1	1	3	2	1	1	3	2	1	1	1	1	4	5	4	6	4		3	2	2	2	0	2	3	2	0	0	3	2	3	2	2
1234	1	85	90	60	10	2	1	2	2	1	2	1		3	2	3	3	2	3	1	3	3	3	3	1	2	2	2	1	1	1	2	5		0	1	1	0	0	0	0	0	0	0	0	0	1	0	1
1235	1	53	100	80	0	2	1	1	2	1	1	1		3	3	3	3	3	3	3	3	3	3	3	2	2	2	2	1	1	1	1	6		0	0	0	0	0	0	0	0	0	0	0	0	0	0	0
1236	1	35	0	0		-99	-99
1237	1	88	0	0		-99	-99
1238	1	56	0	0		-99	-99
1239	2	65	90	70	25	1	2	2	2	2	2	2		4	1	2	2	1	3	3	3	2	3	3	1	1	1	1	4	4	5	1	4		3	2	3	1	4	2	3	3	1	0	2	2	3	2	3
1240	2	36	100	90	0	2	1	2	2	2	1	1			3	3	3	3	3	3	3	3	3	3	2	2	2	2	1	1	2	2	6		0	0	1	0	0	2	0	0	0	0	0	0	0	0	0
1241	1	63	0	0		-99	-99
1242	1	51	100	90	10	2	1	1	2	1	1	1		3	2	3	3	3	3	2	3	3	3	3	2	2	1	2	2	2	2	2	5		0	0	1	0	0	1	1	1	0	0	0	0	1	0	0
1243	2	36	100	90	75	1	2	1	2	2	2	1		4	1	2	2	1	1	1	1	1	2	3	1	1	1	1	3	3	4	6	3		0	2	0	0	3	3	3	3	0	2	2	2	1	2	1
1244	2	71	100	100	35	1	2	2	1	2	2	1		3	1	2	3	2	3	2	2	2	3	3	1	2	2	2	4	2	2	5	3		1	0	0	0	1	0	0	1	0	0	0	0	1	0	0
1245	2	44	90	100	35	1	2	1	1	2	1	2		4	2	2	2	2	2	2	2	2	2	3	1	1	1	1	3	4	4	4	4		1	2	2	1	1	4	1	4	4	2	2	2	2	2	3
1246	1	53	100	100	0	2	1	2	1	1	1	2		3	3	3	3	3	3	3	3	3	3	3	2	2	2	2	1	1	2	3	5		0	1	0	0	0	1	3	1	0	0	0	0	1	0	0
1247	2	40	100	100	10	2	1	2	1	1	2	2		3	2	3	3	3	3	2	3	3	3	3	2	2	2	2	1	1	3	4	6		1	1	1	0	0	2	1	1	0	0	0	0	0	1	0
1248	1	44	0	0		-99	-99
1249	1	58	100	100	5	2	1	2	2	1	1	2		4	2	3	3	3	3	3	3	3	3	3	2	2	2	2	1	1	2	2	6		2	0	1	1	0	0	0	0	0	0	0	0	0	0	0
1250	2	72	100	100	15	2	1	2	2	2	2	2		4	2	3	2	3	3	2	3	3	3	3	2	2	2	2	2	2	3	2	4		1	0	1	0	1	0	0	2	0	0	0	0	1	0	0
1251	2	46	100	100	15	2	1	1	1	2	1	2		2	2	3	3	2	3	3	3	2	3	3	2	2	2	2	2	1	2	2	5		0	0	0	1	0	0	0	0	0	0	0	0	0	0	0
1252	1	72	0	0		-99	-99
1253	1	50	90	50	-10	2	1	2	2	1	1	1		3	3	3	3	3	3	3	3	3	3	3	2	2	2	2	1	1	2	1	6		0	0	0	0	0	1	0	0	0	0	0	0	0	0	0
1254	2	78	100	60	25	1	2	2	2	2	2	1		4	1	2	2	2	3	3	3	3	3	3	1	1	1	1	2	1	5	5	2		4	2	3	0	0	4	0	4	0	0	0	0	0	3	1
1255	2	23	0	0		-99	-99
1256	2	65	100	90	0	2	1	1	2	2	2	2		3	3	3	3	3	3	3	3	3	3	3	2	2	1	2	2	1	4	3	3		0	2	4	0	4	2	0	3	0	0	0	0	0	1	1
1257	2	50	100	100	0	2	1	2	2	1	1	2		3	3	3	3	3	3	3	3	3	3	3	2	2	2	2	1	1	1	1	6		0	0	0	0	0	0	1	0	0	0	0	0	0	0	0
1258	2	26	100	100	0	2	1	2	1	1	1	2		2	3	3	3	3	3	3	3	3	3	3	2	2	2	2	1	2	3	3	4		0	1	1	0	0	1	1	0	0	0	0	0	1	0	1
1259	1	45	0	0		-99	-99
1260	1	80	0	0		-99	-99
1261	1	23	100	80	0	2	1	1	2	1	1	1		2	3	3	3	3	3	3	3	3	3	3	2	2	2	2	1	1	4	4	5		0	2	1	0	1	3	0	1	0	1	0	0	0	0	0
1262	2	56	100	90	0	2	1	2	2	1	2	1		4	3	3	3	3	3	3	3	3	3	3	2	2	2	2	1	1	1	1	6		0	0	0	0	0	2	0	0	0	0	0	0	0	0	0
1263	2	49	100	80	80	1	2	1	2	1	2	1		5	1	1	1	1	2	1	1	2	2	2	1	1	2	1	4	5	3	6	4		3	2	2	0	0	3	3	2	0	0	2	0	3	3	0
1264	2	19	0	0		-99	-99
1265	2	69	100	90	30	1	2	1	2	1	2	1		4	2	3	2	2	3	2	2	2	3	3	1	1	2	2	2	4	1	4	6		2	0	0	1	0	0	1	0	0	0	0	0	0	0	0
1266	2	49	100	70	15	2	1	2	2	1	2	2		3	2	3	3	3	3	2	2	3	3	3	1	1	2	2	1	4	5	4	4		4	0	3	2	0	2	4	1	2	2	0	0	2	2	1
1267	1	74	0	0		-99	-99
1268	2	16	100	90	0	2	1	2	2	2	2	1		2	3	3	3	3	3	3	3	3	3	3	2	2	2	2	1	1	2	4	4		2	1	0	2	0	0	3	1	0	0	2	2	0	2	0
1269	2	78	100	50	15	2	1	1	2	2	2	2		3	2	3	3	3	2	2	3	3	3	3	2	2	1	2	2	1	2	2	2		0	0	1	0	3	2	1	3	0	0	4	0	0	4	0
1270	2	46	100	90	40	1	2	1	2	2	1	2		5	2	2	2	2	3	2	3	2	2	2	1	1	1	1	5	5	5	4	2		1	2	3	4	2	3	4	3	2	3	1	1	3	1	3
1271	2	69	100	70	5	2	1	2	2	1	2	2		4	3	3	2	3	3	3	3	3	3	3	1	1	2	2	2	4	3	3	4		0	0	1	0	1	1	0	1	0	0	0	0	0	0	1
1272	1	37	100	100	10	2	1	2	1	1	1	2		3	3	3	3	2	3	2	3	3	3	3	2	2	2	2	1	1	2	4	6		1	1	1	0	0	1	0	0	0	0	0	0	0	0	0
1273	2	50	100	90	35	1	2	1	2	2	2	2		4	1	2	3	2	3	2	1	3	3	3	1	1	2	2	1	4	5	5	4		0	2	0	0	1	3	3	2	0	2	4	1	1	4	4
1274	2	58	100	70	65	1	2	2	2	1	1	2		4	2	2	2	1	2	1	1	1	3	2	2	2	2	2	1	3	4	4	4		1	2	2	2	2	1	2	2	2	1	0		3	0	2
1275	1	74	0	0		-99	-99
1276	2	83	0	0		-99	-99
1277	1	36	100	90	0	2	1	2	2	2	1	2		3	3	3	3	3	3	3	3	3	3	3	2	2	1	1	4	1	4	4	4		0	2	2	0	3	2	1	3	0	0	2	0	0	2	0
1278	2	59	100	100	70	1	2	1	2	1	1	2		4	1	1	1	1	2	3	1	1	2	3	1	1	2	2	1	4	3	1	5		0	0	0	0	0	0	0	0	0	0	0	0	0	0	0
1279	2	28	0	0		-99	-99
1280	2	82	100	70	40	1	2	2	2	1	2	2		4	1	2	3	3	3	1	2	2	2	3	1	1	2	2	3	2	2	1	4		0	0	0	0	0	1	1	0	0	0	0	0	1	0	0
1281	2	48	100	90	25	1	2	1	2	2	2	1		4	1	2	3	3	3	2	2	3	3	3	1		1	1	3	3	5	4	4		0	1	2	0	1	2	3	2	1	2	0	0	3	1	3
1282	1	42	100	90	0	2	1	1	1	1	1	2		3	3	3	3	3	3	3	3	3	3	3	2	2	2	2	1	1	2	4	5		2	1	1	0	1	2	0	1	0	0	0	0	1	0	0
1283	2	79	100	70	45	1	2	1	2	2	2	2		4	1	2	3	3	3	2	1	1	2	3	1	1	2	1	1	4	3	6	4		0	2	3	0	3	2	3	2	0	1	1	0	0	2	0
1284	1	72	100	90	20	2	1	2	2	1	2	2		3	2	2	3	3	3	3	2	2	3	3	1	2	2	2	1	1	2	1	4		1	1	1	1	2	1	1	1	0	0	0	0	1	1	0
1285	2	24	100	90	5	2	1	1	2	1	1	1		4	2	3	3	3	3	3	3	3	3	3	1	1	1	1	2	4	4	3	3		2	3	3	0	3	3	4	3	0	0	2	0	0	1	2
1286	2	70	0	0		-99	-99
1287	2	72	90	90	-5	2	1	1	1	2	2	2			2	3	3	3	3	3	3	3	3	3	1	2	2	2	3	1	3	3	4		0	0	1	0	0	2	0	1	0	0	0	0	1	0	1
1288	1	44	90	90	-5	2	1	2	2	2	2	1		4	2	3	3	3	3	3	3	3	3	3											2	2	1	2	1	2	3	1	1	2	3	1	3	2	1
1289	2	75	90	100	50	1	2	1	2	2	2	1		5	1	1	1	1	2	1	2	3	3	3	1	1	1	1	4	5	4	5	2		3	3	3	1	4	4	0	4	0	0	4	0	1	3	0
1290	2	44	90	90	-5	2	1	1	2	2	1	1			2	3	3	3	3	3	3	3	3	3	2	2	2	2	3	1	2	1	4		1	0	1	0	2	1	2	1	0	0	0	0	2	0	0
1291	2	62	0	0		-99	-99
1292	1	70	90	100	20	2	1	2	2	1	2	2		3	1	2	2	3	3	2	2	3	3	3	2	2	2	2	1	1	2	2	5		0	0	0	0	0	0	1	0	0	0	0	0	0	1	0
1293	1	76	90	100	20	2	1	1	2	1	2	1		4	1	2	3	1	2	3	3	3	3	3	1	1	2	2	5	1	1	2	5		0	0	0	0	0	1	0	1	0	0	0	0	0	0	0
1294	2	39	100	100	0	2	1	1	2	1	1	2		2	3	3	3	3	3	3	3	3	3	3	2	2	2	2	1	1	4	2	5		1	0	1	0	0	2	1	1	0	1	0	1	1	0	0
1295	2	64	90	70	45	1	2	1	2	1	2	1		4	1	1	1	1	2	1	3	3	3	3	1	1	1	1	3	5	6	4	2		1	3	3	1	4	3	1	4	2	0	2	0	0	2	0
1296	1	39	90	100	-5	2	1	2	2	1	1	1		3	2	3	3	3	3	3	3	3	3	3	1	2	2	2	2	1	3	4	4		0	2	0	1	2	2	3	1	0	0	0	0	1	0	1
1297	1	73	90	80	-5	2	1	1	2	2	2	2		4	2	3	3	3	3	3	3	3	3	3	2	2	1	2	1	2	1	4	4		2	0	0	0	0	1	2	0	0	0	0	0	0	0	0
1298	1	60	80	90	30	1	2	1	2	1	1	2		4	1	1	2	2	3	2	1	2	3	3	2	1	2	2			2	5	6		0		1	0	0	3	2	0	0	0	0	0	4	1	0
1299	2	89	40	60		-99	-99	1
1300	2	70	70	60	50	1	2	1	2	2	2	2		5	1	1	1	1	2	1	1	2	2	2	1	1	1	1	5	5	6	6	2		1	1	2	2	1	2	3	2	3	3	1	0	3	3	3
1301	1	41	100	90	0	2	1	1	1	1	1	2		3	3	3	3	3	3	3	3	3	3	3	2	2	2	2	2	3	4	4	5		0	0	1	0	0	2	2	0	0	0	0	0	0	0	0
1302	2	78	80	90	25	2	1	1	2	2	2	2		4	1	3	3	1	3	1	2	2	2	3	1	2	1	2	1	4	5	2	5		0	0	2	0	1	1	0	0	0	0	0	0	3	2	0
1303	1	55	100	90	90	1	2	2	1	1	2	2		5	1	1	2	1	1	1	1	1	2	1	1	1	2	2	4	4	4	6	2		3	2	2	1	1	2	3	2	1	2	4	2	3	2	1
1304	1	69	90	90		-99	-99	2
1305	2	71	100	90	10	2	1	1	2	1	2	2		4	2	3	3	2	3	3	3	3	3	3	1	2	1	1	2	2	4	5	4		1	1	3	1	1	3	2	3	1	2	1	0	2	4	0
1306	2	68	90	90	-10	2	1	1	2	2	2	2		3	3	3	3	3	3	3	3	3	3	3	2	2	2	2	1	1	6	2	6		0	0	1	0	0	0	2	0	0	1	0	0	0	0	0
1307	1	83	70	90	55	1	2	1	2	1	2	2		5	1	1	1	1	2	1	1	1	1	3	1	1	2	1	3	4	4	4	3		3	3	4	0	2	3	2	3	0	0	2	0	1	0	2
1308	2	71	90	90	25	1	2	1	2	1	2	2		5	1	2	1	3	3	1	3	3	3	3	1	1	2	2	2	4	3	5	6		1	0	1	0	0	1	0	0	0	0	0	0	0	0	3
1309	2	41	100	100	15	2	1	2	1	1	1	2		3	2	3	2	3	3	2	3	3	3	3	2	2	2	2	1	2	4	3	5		1	0	0	0	0	1	0	0	0	0	0	0	2	0	0
1310	2	38	100	90	25	1	2	2	2	1	2	2		4	3	3	3	2	3	1	2	2	3	3	1	1	1	1	3	3	4	4	4		2	0	2	0	0	2	0	2	0	0	0	0	2	0	0
1311	2	55	90	70	-10	2	1	1	1	1	2	2		3	3	3	3	3	3	3	3	3	3	3	2	2	2	2	2	1	5	2	4		1	1	3	0	0	4	2	1	0	1	2	0	0	0	3
1312	2	83	80	90	50	1	2	2	2	2	2	1		5	1	1	2	2	2	1	1	2	3	1	1	1	2	2	1	4	4	6	2		0	2	3	0	1	3	0	3	0	2	2	0	1	3	0
1313	2	38	100	80	0	2	1	1	1	1	1	1		2	3	3	3	3	3	3	3	3	3	3	2	2	1	2	2	2	3	3	4		1	0	1	0	2	2	4	2	0	0	0	0	2	0	0
1314	1	28	100	70	0	2	1	2	2	1	1	2		3	3	3	3	3	3	3	3	3	3	3	2	2	2	2	2	1	3	3	4		1	2	2	0	0	2	1	2	0	0	1	0	1	1	0
1315	2	70	90	100	10	2	1	2	2	1	2	2		3	2	2	2	2	3	3	3	3	3	3	2	2	2	2	3	1	2	2	5		1	4	2	0	0	2	0	4	0	0	4	0	0	4	0
1316	2	54	100	90	80	1	2	1	2	2	1	1		4	1	2	1	1	2	1	1	2	2	1	1	1	2	1	5	5	4	6	2		3	3	2	2	4	4	3	3	2	3	4	2	4	4	2
1317	2	28	0	0		-99	-99
1318	1	67	90	60	45	1	2	2	2	1	2	1		4	2	2	1	2	2	2	2	2	2	2	2	1	1	1	1	1	6	4	4		1	1	2	1	3	4	2	2	1	4	0	1	0	1	0
1319	2	68	0	0		-99	-99
1320	1	75	100	70		-99	-99	2
1321	2	25	100	100	5	2	1	1	2	1	1	2		4	2	3	3	3	3	3	3	3	3	3	2	1	2	2	3	3	4	4	4		1	0	2	2	0	2	4	0	0	0	0	0	0	0	0
1322	1	31	0	0		-99	-99
1323	1	80	0	0		-99	-99
1324	1	43	90	70	-10	2	1	1	2	1	2	1		4	3	3	3	3	3	3	3	3	3	3	1	1	1	1	3	4	3	4	3		0	1	1	0	0	1	1	1	0	1	0	0	0	0	1
1325	1	46	100	50	40	1	2	2	2	1	2	1		4	3	3	1	1	2	3	2	2	2	3	2	2	1	1	1	4	2	3	4		0	1	4	4	0	4	4	2	1		0	0	3	3	4
1326	1	65	0	0		-99	-99
1327	2	79	0	0		-99	-99
1328	2	85	100	90	75	1	2	2	2	2	2	2		3	1	1	1	1	1	1	2	2	2	3	1	2	2	2	1	1	1	1	6		0	0	0	1	0	0	0	0	0	3	0	0	0	0	1
1329	2	52	100	90	35	1	2	1	2	2	1	2		4	1	2	2	2	3	3	2	2	3	3	1	1	1	1	4	3	5	6	2		0	3	3	0	2	3	3	3	2	3	2	1	3	2	2
1330	2	79	0	0		-99	-99
1331	1	40	100	80	0	2	1	2	1	1	1	2		2	3	3	3	3	3	3	3	3	3	3	2	2	2	2	1	1	4	4	4		0	1	1	0	0	3	0	1	0	0	0	0	2	0	2
1332	2	72	0	0		-99	-99
1333	2	81	100	60	25	1	2	2	1	2	2	2		4	2	2	2	2	3	3	2	3	3	3	1	1	2	1	3	3	4	3	3		2	1	2	1	2	2	3	2	1	0	0	0	1	0	1
1334	2	73	100	80	20	2	1	1	2	2	2	2		3	1	2	3	3	3	2	3	3	3	3	1	2	1	1	3	1	4	1	6		0	0	1	1	0	0	1	0	0	1	0	0	1	0	0
1335	1	43	0	0		-99	-99
1336	1	82	90	90	20	2	1	2	2	1	2	2		4	1	2	2	2	3	2	3	3	3	3	1	2	2	2	3	1	2	4	4		3	2	0	0	0	1	0	4	0	0	3	0	0	3	0
1337	1	81	100	70	10	2	1	2	2	1	2	2		2	2	3	3	3	3	2	3	3	3	3	2	2	2	2	1	1	2	4	4		0	0	0	0	0	0	0	0	0	0	0	0	0	0	0
1338	2	71	100	80	65	1	2	2	2	1	2	2		5	1	1	1	2	3	1	2	1	3	2	1	1	1	1	3	4	2	6	6		2	2	3	0	1	2		2	2	2	0	0	2	2	0
1339	2	39	0	0		-99	-99
1340	2	47	100	90	50	1	2	2	2	2	1	1		3	1	2	1	1	3	2	2	2	3	3	1	1	2	2	4	5	2	2	6		4	0	1	2	0	0	4	0	0	0	1	0	4	0	0
1341	1	50	100	90	0	2	1	2	1	1	1	2		3	3	3	3	3	3	3	3	3	3	3	2	2	2	2	1	1	2	2	6		0	0	0	0	0	0	1	0	0	0	0	0	1	0	0
1342	2	65	100	100	45	1	2	1	2	1	2	2		3	1	3	2	1	3	1	2	2	3	3	2	1	2	2	1	2	2	2	6		0	0	1	0	0	0	1	0	0	0	0	0	0	0	0
1343	1	73	80	60	25	2	1	2	2	1	2	2		4	1	1	2	1	3	1	3	3	3	3	2	2	2	2	4	4	2	5	5		0	0	0	0	0	0	3	0	0	0	0	0	0	0	1
1344	2	72	90	60	10	2	1	2	2	1	2	2		4	1	3	3	2	3	2	3	3	3	3	1	1	2	2	1	4	1	6	3		0	0	0	0	0	0	0	1	0	0	0	0	1	0	0
1345	1	39	90	80	-10	2	1	2	2	2	1	1		3	3	3	3	3	3	3	3	3	3	3	2	2	2	2	1	1	3	2	6		0	0	0	0	0	0	0	0	0	0	0	0	0	0	0
1346	1	23	100	80	5	2	1	1	2	1	1	1		3	3	3	3	3	3	2	3	3	3	3	2	2	2	2	2	3	4	2	4		0	1	2	2	1	2	0	1	2	1	0	0	3	0	1
1347	2	35	100	70	10	2	1	1	2	1	1	1		3	2	3	3	3	3	2	3	3	3	3	1	2	1	2	2	4	2	4	3		3	2	2	1	1	2	3	1	1	2	1	1	2	0	1
1348	2	56	80	40		-99	-99	2
1349	2	43	100	70	60	1	2	1	2	2	1	2		3	2	3	1	1	2	1	1	2	2	3	1	1	1	1	2	5	4	4	4		1	1	1	1	4	2	2	2	1	1	1	1	0	0	1
1350	2	69	100	80	60	1	2	1	2	1	2	1		4	1	2	2	1	2	2	1	2	2	3	1	1	1	2	4	4	2	5	4		0	0	1	1	1	1	0	0	0	1	0	0	1	0	0
1351	1	77	100	70	55	1	2	1	2	1	2	2		5	1	1	2	1	1	1	3	3	3	3	1	1	1	1	5	4	6	6	1		2	3	3	1	1	3	1	3	1	1	3	0	3	1	3
1352	2	75	100	90	40	1	2	2	2	1	2	1		4	1	2	1	2	3	1	3	3	3	3	1	1	2	1	1	2	3	5	2		0	1	3	0	0	3	0	3	1	0	1	0	4	0	1
1353	1	24	100	100	0	2	1	2	1	1	1	1		2	3	3	3	3	3	3	3	3	3	3	2	2	2	2	1	1	2	3	5		1	1	1	0	0	0	0	1	0	0	0	0	0	0	0
1354	2	75	100	90	35	1	2	2	2	1	2	1		4	1	3	3	3	3	2	1	2	2	3	2	2	2	2	1	3	3	5	4		0	0	0	0	1	0	0	1	0	0	0	0	0	0	0
1355	1	74	0	0		-99	-99
1356	2	63	100	90	75	1	2	2	2	2	2	2		4	2	2	1	1	2	1	1	1	2	2	1	1	1	1	4	5	6	6	1		4	3	3	4	4	4	4	4	2	4	4	4	2	3	3
1357	1	80	0	0		-99	-99
1358	2	32	100	90	5	2	1	1	1	1	1	2			3	3	3	3	3	2	3	3	3	3	1	2	2	2	2	1	3	4	5		0	1	0	0	0	1	1	0	0	0	0	0	0	0	0
1359	2	54	0	0		-99	-99
1360	1	36	100	80	20	2	1	1	2	1	1	2		4	2	2	2	2	3	3	3	3	3	3	1	1	1	1	3	3	4	3	4		1	1	1	1	0	2	3	0	1	1	0	0	2	0	1
1361	2	74	100	80	70	1	2	1	2	1	2	2		5	1	1	1	1	2	1	2	2	2	3	1	1	1	1	4	4	5	5	2		0	2	4	3	1	0	3	3	0	3	1	0	1	0	1
1362	2	81	100	70		-99	-99	2
1363	1	61	100	80	15	2	1	2	2	1	1	2		3	2	3	3	2	3	2	3	3	3	3	2	2	2	2	1	1	3	4	4		0	0	0	0	0	1	1	0	0	0	0	0	1	0	0
1364	2	51	0	0		-99	-99
1365	2	45	100	70		-99	-99
1366	1	42	100	90	5	2	1	1	1	1	1	2		3	2	3	3	3	3	3	3	3	3	3	1	2	2	2	3	3	4	4	5		1	0	1	0	0	2	2	1	0	0	0	0	0	0	0
1367	2	56	100	90		-99	-99	2
1368	1	74	100	90		-99	-99	1
1369	2	82	100	90	100	1	2	1	2	2	2	2		4	1	1	1	1	1	1	1	1	1	1	1	1	1	1	2	2	5	5	2		2	4	0	0	4	2	4	4	0	0	0	2	2	0	0
1370	1	53	100	70	20	2	1	2	2	1	1	2		3	3	2	2	2	3	2	3	3	3	3	2	2	2	2	2	1	2	3	4		0	2	0	0	1	1	2	1	0	3	0	0	2	1	1
1371	1	27	90	90	15	2	1	2	1	2	1	1		4	1	2	3	3	3	3	2	2	3	3	1	1	1	1	4	4	2	6	2		0	2	0	0	2	0	3	3	0	0	1	0	0	2	0
1372	1	76	0	0		-99	-99
1373	2	58	100	80	55	1	2	2	2	2	1	2		4	1	2	2	1	2	2	2	2	2	3	2	1	1	2	4	4	4	4	4		1	3	2	3	2	2	3	3	3	4	2	2	4	3	2
1374	2	48	100	90	5	2	1	1	2	2	1	2		3	2	3	3	3	3	3	3	3	3	3	1	1	2	2	2	1	2	4	5		2	1	2	0	0	1	3	0	0	0	0	0	2	0	1
1375	2	68	100	90	10	2	1	1	1	2	2	2		3	1	3	3	3	3	3	3	3	3	3	2	2	1	2	1	1	3	2	4		0	0	1	0	2	0	1	1	0	0	0	0	1	0	0
1376	2	40	100	80	5	2	1	1	2	1	1	1		4	3	3	3	3	3	3	3	2	3	3	2	2	2	2	1	2	1	1	5		1	0	0	0	0	0	3	0	0	3	0	0	2	0	1
1377	1	36	100	70		-99	-99	2
1378	1	52	100	80	0	2	1	2	2	1	1	1		3	3	3	3	3	3	3	3	3	3	3	2	2	2	2	1	1	2	2	6		0	0	0	0	0	1	0	0	0	0	0	0	0	0	0
1379	1	49	100	90	0	2	1	1	2	1	1	1		3	3	3	3	3	3	3	3	3	3	3	2	2	2	2	1	1	2	2	6		0	0	0	0	0	0	1	0	0	0	0	0	0	0	0
1380	2	67	0	0		-99	-99
1381	2	62	100	80	20	2	1	2	2	1	2	1		3	2	2	2	3	3	2	3	3	3	3	1	1	2	2	1	2	3	2	6		0	0	0	0	0	1	2	0	0	0	0	0	0	0	0
1382	2	57	100	80	40	1	2	2	2	2	1	1		4	2	2	1	2	3	2	3	2	3	2	1	1	1	1	4	4	6	6	3		1	4	4	0	3	2	4	4	3	2	4	2	3	3	2
1383	1	71	100	80	20	2	1	2	2	1	2	2		4	1	3	3	2	3	2	3	3	3	3	2	2	2	1	2	4	4	4	4		0	1	1	0	0	1	1	1	1	0	0	0	1	0	0
1384	2	76	100	70	65	1	2	2	2	2	2	2		4	1	1	1	1	2	1	2	2	3	3	1	1	2	2	2	4	4	6	2		0	3	3	2	0	3	2	2	1	1	3	0	3	1	3
1385	1	73	100	90	35	1	2	2	2	1	2	2		4	1	3	3	1	2	1	3	3	3	3	1	1	2	2	3	1	5	4	4		0	0	1	0	0	2	1	0	0	2	1	0	0	0	1
1386	1	56	100	90	0	2	1	1	1	1	1	2		2	3	3	3	3	3	3	3	3	3	3	2	2	2	2	1	1	1	1	6		0	0	0	0	0	0	0	0	0	0	0	0	0	0	0
1387	2	55	0	0		-99	-99
1388	2	79	100	80	55	1	2	1	2	1	2	2		4	1	1	1	1	2	1	3	3	3	3	1	2	2	2	2	4	5	5	4		0	0	0	0	0	0	0	0	0	0	0	0	1	0	0
1389	2	79	0	0		-99	-99
1390	2	58	90	60	90	1	2	1	2	1	2	2		5	1	1	1	1	1	1	1	1	1	1	1	1	1	1	5	5	1	6	3		4	4	0	2	0	3	0	2	1	3	0	0	4	3	0
1391	2	67	100	80	5	2	1	2	2	2	2	2		2	2	3	3	3	3	3	3	3	3	3	2	2	2	2	1	1	1	1	5		0	0	0	0	1	0	2	1	0	0	0	0	0	0	0
1392	1	51	0	0		-99	-99
1393	2	38	100	80	10	2	1	2	2	1	1	2		3	2	3	3	2	3	3	3	3	3	3	2	2	2	2	2	1	4	2	4		0	0	3	1	0	3	0	3	0	1	0	0	0	0	1
1394	2	57	100	70	15	2	1	1	2	1	1	2		4	2	3	2	2	3	3	3	3	3	3	1	1	2	2	2	3	2	3	4		1	0	1	3	0	1	3	1	1	2	0	1	1	0	0
1395	1	91	0	0		-99	-99
1396	2	47	0	0		-99	-99
1397	1	67	0	0		-99	-99
1398	2	49	100	70	30	1	2	2	2	1	1	2		4	2	2	3	2	3	2	2	2	3	3	1	2	2	2	1	2	3	2	6		0	0	1	1	0	0	1	0	0	1	0	0	2	0	1
1399	2	43	100	70	40	1	2	1	2	1	1	2		4	2	2	2	2	2	2	2	2	3	3	1	1	2	2	2	2	2	5	5		3		0	1	1	4	4	4	0	4	0	0	3	1	0
1400	2	51	0	0		-99	-99
1401	2	32	0	0		-99	-99
1402	2	75	70	90	55	1	2	2	2	2	2	2		5	1	1	1	2	2	1	1	1	2	1	1	1	1	1	4	5	6	6	3		3	4	4	2	3	3	3	4	4	3	3	0	4	4	3
1403	1	70	90	10	0	2	1	1	2	2	2	1		3	1	3	3	3	3	3	3	3	3	3	2	2	2	1	1	1	2	4	6		0	0	0	0	0	1	2	0	0	1	0	0	0	0	0
1404	1	32	100	10	20	2	1	1	2	2	2	1		4	1	3	3	2	3	2	3	3	3	3	1	1	1	1	4	2	5	5	2		0	3	3	0	3	4	4	3	4	0	4	1	1	4	2
1405	1	59	100	90	0	2	1	2	2	1	1	2		3	3	3	3	3	3	3	3	3	3	3	2	2	2	2	1	1	3	4	5		0	0	0	0	0	1	0	1	0	1	0	0	0	0	0
1406	1	72	90	30	5	2	1	2	2	1	2	1		4	2	3	3	2	3	2	3	3	3	3	1	2	1	2	2	4	4	2	6		1	0	1	2	0	1	0	1	1	2	0	0	1	0	0
1407	2	72	80	80	35	1	2	1	2	1	2	2		4	1	1	3	2	2	1	1	2	3	3	2	2	2	2	1	1	3	4	5		0	0	0	0	0	0	0	0	0	0	2	0	0	1	0
1408	2	19	100	50	0	2	1	1	2	2	1	1		4	3	3	3	3	3	3	3	3	3	3	2	2	2	2	1	3	2	4	4		1	1	0	1	0	0	3	0	0	1	0	0	0	0	1
1409	1	78	80	90	5	2	1	1	2	1	2	2		4	2	2	3	2	3	2	2	3	3	3	1	2	2	2	4	2	3	4	4		0	1	0	0	0	1	1	1	0	1	1	0	0	0	0
1410	2	84	80	60		-99	-99	1
1411	1	72	90	80		-99	-99	2
1412	2	71	90	90		-99	-99	2
1413	2	52	100	90	0	2	1	1	2	1	1	1		3	3	3	3	3	3	3	3	3	3	3	2	2	2	2	1	1	4	4	4		0	0	0	0	0	1	0	0	0	0	0	0	1	0	0
1414	2	64	90	40		-99	-99	1
1415	2	63	100	40	10	2	1	1	1	2	1	1		2	2	3	3	3	3	2	3	3	3	3	2	2	2	2	1	1	2	2	6		0	0	0	0	0	0	4		0	0	0	0	0	0	0
1416	1	65	100	90	15	2	1	2	2	1	2	2		3	3	3	2	2	3	2	3	3	3	3	2	2	2	2	1	1	2	1	6		0	0	1	0	0	1	0	0	0	1	0	1	1	0	0
1417	2	44	0	0		-99	-99
1418	2	51	100	100	0	2	1	2	1	1	1	2		3	3	3	3	3	3	3	3	3	3	3	2	2	2	2	1	1	1	1	6		0	0	0	0	0	0	2	0	0	0	0	0	0	1	0
1419	2	50	100	90	20	2	1	2	2	1	1	2		3	2	2	2	2	3	3	3	3	3	3	2	2	2	2	1	1	2	4	5		3	1	0	0	0	1	1	0	0	0	1	0	3	1	0
1420	2	52	100	70	30	1	2	1	1	1	2	2		4	2	2	2	2	3	2	2	3	3	3	2	2	1	1	2	2	1	2	5		0	1	2	1	0	1	2	1	0	1	0	0	2	0	1
1421	2	79	80	20	20	2	1	1	2	1	2	2		3	1	2	1	2	3	2	2	3	3	3	2	1	1	1	1	2	5	4	6		1	0	1	3	1	0	0	0	0	0	0	0	0	0	1
1422	2	70	90	100	15	2	1	1	2	2	2	2		4	1	3	3	2	3	1	3	3	3	3	2	2	1	1	4	2	4	2	3		0	0	3	0	1	0	0	2	0	0	0	0	2	3	3
1423	2	43	0	0		-99	-99
1424	2	48	100	80	20	2	1	2	2	1	2	2		4	2	2	3	2	3	3	2	3	3	3	2	2	1	1	2	2	4	4	3		1	1	1	0	2	1	0	2	0	1	1	1	0	1	0
1425	2	54	0	0		-99	-99
1426	2	66	100	90	15	2	1	1	1	1	2	1		2	2	3	3	2	3	2	3	3	3	3	2	2	2	2	1	1	2	2	6		0	0	1	0	0	1	0	1	0	0	0	0	1	0	1
1427	2	51	100	90	25	1	2	1	2	1	2	2		3	2	3	2	2	3	2	3	3	3	2	1	1	1	1	3	3	2	5	4		1	2	2	0	0	2	2	2	1	1	2	0	3	2	1
1428	1	49	100	90		-99	-99	2
1429	2	72	100	80	10	2	1	1	2	2	2	1		3	2	3	3	2	3	3	3	3	3	3	2	2	2	2	1	1	3	3	4		0	0	0	0	2	0	0	2	0	0	0	0	0	0	0
1430	2	18	0	0		-99	-99
1431	2	47	100	90	50	1	2	1	2	2	1	1		4	1	2	2	2	2	2	2	2	2	3	2	2	2	2	2	2	4	4	4		1	2	3	1	1	3	3	1	1	2	0	0	0	0	0
1432	2	44	100	60	10	2	1	1	2	2	1	1		4	2	3	2	3	3	3	3	3	3	3	1	2	2	2	3	3	3	2	3		1	0	1	1	1	2	3	1	0	2	0	0	1	0	0
1433	2	45	0	0		-99	-99
1434	2	65	100	90	10	2	1	2	2	1	2	1		4	2	3	2	3	3	3	3	3	3	3	1	1	2	2	1	3	2	2	5		0	0	0	0	0	1	0	0	0	0	0	0	1	0	0
1435	2	29	100	40	0	2	1	1	2	1	1	2		2	3	3	3	3	3	3	3	3	3	3	2	2	1	2	1	2	1	1	5		1	0	0	0	0	0	1	0	0	0	0	0	1	0	0
1436	2	77	0	0		-99	-99
1437	1	77	100	90	70	1	2	2	2	1	2	2		5	1	1	1	1	1	1	2	3	3	2	1	1	2	2	5	1	2	6	6		0	2	0	0	0	2	0	2	0	0	2	0	0	1	0
1438	2	58	100	80	30	1	2	1	1	1	1	1		4	1	2	2	2	3	2	3	3	3	3	2	2	2	2	2	2	3	4	4		0	1	0	1	0	1	2	0	0	0	0	0	1	0	0
1439	2	71	100	80	15	2	1	2	2	1	2	1		3	1	3	3	2	3	3	3	3	3	3	2	2	2	2	1	1	2	2	6		0	0	0	0	0	0	0	0	0	0	0	0	1	2	0
1440	2	58	100	80	35	1	2	2	2	1	1	2		4	1	2	3	3	3	2	2	2	2	3	2	1	2	2	1	2	2	2	5		0	0	0	0	0	0	3	1	0	0	0	0	0	0	1
1441	2	46	0	0		-99	-99
1442	1	55	100	90	5	2	1	2	2	2	2	2			2	3	3	3	3	3	3	3	3	3	2	2	2	2	1	3	1	2	6		0	1	0	0	0	1	0	0	0	0	0	0	1	0	1
1443	2	74	100	80	45	1	2	2	2	2	2	2		3	1	1	1	2	3	2	2	3	3	3	2	1	2	2	2	2	4	5	3		0	3	2	0	0	2	3	4	0	0	2	0	0	0	0
1444	1	63	0	0		-99	-99
1445	1	72	100	90	90	1	2	2	2	1	2	2			2	1	1	2	1	1	1	1	1	1	2	2	2	2	1	1	2	3	5		0	0	0	0	0	0	0	0	0	0	0	0	0	0	0
1446	2	54	100	90	30	1	2	1	2	1	2	2		4	2	3	2	2	3	2	2	2	3	3	1	1	1	2	3	2	5	5	3		2	3	4	1	2	3	3	2	3	1		0	2	2	2
1447	2	69	100	70	20	2	1	1	2	1	2	2		4	1	3	3	2	3	2	3	3	3	3	1	2	2	2	1	1	2	2	5		0	0	1	0	0	0	1	0	0	0	0	0	0	0	0
1448	2	46	100	80	5	2	1	2	2	1	1	2		4	2	3	3	3	3	3	3	3	3	3	2	2	2	2	1	1	2	3	5		1	0	0	1	0	1	1	1	0	1	0	0	1	0	0
1449	2	50	100	70	5	2	1	1	2	1	1	2		2	3	3	3	3	3	2	3	3	3	3	2	2	2	2	1	4	1	1	4		1	0		0	0	0	3	0	0	0	0	0	3	0	0
1450	1	46	90	30	-5	2	1	2	2	2	1	2		3	2	3	3	3	3	3	3	3	3	3	2	2	1	1	2	3	3	4	5		0	1	1	0	2	1	2	2	1	2	0	0	0	1	1
1451	1	57	0	0		-99	-99
1452	2	81	100	70	80	1	2	1	2	2	2	2		4	1	1	1	1	2	1	1	1	2	3	1	1	1	1	3	4	4	6	3		0	1	1	0	1	1	1	4	0	1	1	0	1	0	0
1453	1	27	0	0		-99	-99
1454	1	77	100	70	35	1	2	2	2	1	2	1		4	1	2	2	2	3	1	3	3	3	3	1	1	1	1	2	2	4	5	3		3	0	1	0	0	3	0	1	0	0	0	0	0	0	1
1455	2	64	100	80	50	1	2	1	2	1	2	2		4	1	2	2	2	3	2	2	1	2	3	1	1	2	2	1	2	4	5	4		3	0	1	1	0	1	3	1	3	0	0	0	3	0	0
1456	2	66	80	70	30	1	2	2	2	2	2	1		3	1	1	3	1	3	3	1	1	3	3	2	2	2	2	1	1	3	2	4		0	1	1	0	1	0	0	1	0	0	1	0	0	1	0
1457	1	27	100	80	5	2	1	1	2	2	1	2		4	2	3	3	3	3	3	3	3	3	3	2	2	1	1	2	1	3	4	4		0	1	2	0	1	1	1	1	0	0	1	0	0	1	0
1458	2	74	100	80	55	1	2	2	2	1	2	2		4	1	1	3	1	3	1	1	2	3	3	1	1	1	2	1	1	4	4	3		1	0	2	0	0	1	0	2	0	0	0	0	1	0	0
1459	2	44	0	0		-99	-99
1460	2	47	100	90	5	2	1	2	2	1	1	1		3	2	3	3	3	3	3	3	3	3	3	2	2	2	2	1	1	4	2	5		0	0	1	0	1	1	0	0	0	0	0	0	1	0	0
1461	2	38	100	70	15	2	1	1	2	2	1	1		3	3	3	3	2	3	3	3	2	2	3	2	2	1	1	2	3	3	4	5		2	1	1	4	1	1	4	4	2	1	0	0	2	0	0
1462	2	22	0	0		-99	-99
1463	1	53	100	40		-99	-99	1	2	2	2	1		4	2	3	3	3
1464	2	48	100	70	15	2	1	1	2	1	1	1		4	2	2	3	3	3	2	3	3	3	3	1	1	1	2	2	3	5	5	3		1	0	2	0	1	1	2	2	0	0	0	0	0	0	0
1465	1	49	100	70	5	2	1	2	1	1	1	1		3	2	3	3	3	3	3	3	3	3	3	2	2	2	2	2	1	2	3	5		0	1	0	0	0	1	0	1	0	0	0	0	0	0	1
1466	2	52	0	0		-99	-99
1467	2	55	90	80	85	1	2	1	2	2	2	1		5	1	1	1	1	1	1	1	1	1	2	1	1	2	2	5	5	5	6	4		4	2	1	2	4	0	4	2	0	2	4	0	4	4	4
1468	1	59	90	70		-99	-99	1	2	2	2	2		4	2	2	2	2	3		2	2	3	3	1	1	2	2	3	4	4	4	5		3	1	3	0	1	2	2	0	0	2	0	0	3	0	1
1469	2	54	100	90	25	1	2	1	2	1	1	1		4	2	3	2	2	3	2	3	2	3	3	1	1	2	2	2	4	4	4	4		0	3	2	0	0	3	3	1	0	0	1	0	0	2	2
1470	2	59	100	70	15	2	1	2	2	1	2	2		4	2	3	3	3	3	2	3	2	3	3	2	2	2	2	1	1	2	2	2		2	1	1	0	0	1	0	0	0	1	0	1	1	1	0
1471	2	47	100	80	0	2	1	2	2	1	1	2		3	3	3	3	3	3	3	3	3	3	3	2	2	2	2	1	1	3	2	5		0	0	0	0	0	0	0	1	0	0	0	0	1	0	0
1472	2	51	100	80		-99	-99	2
1473	2	53	100	90	5	2	1	2	2	1	2	2		3	2	3	3	3	3	3	3	3	3	3	2	2	2	2	2	2	2	2	5		0	0	1	0	0	1	0	1	0	0	0	0	1	0	1
1474	2	74	100	70	10	2	1	1	2	1	2	2		3	1	3	3	3	3	3	3	3	3	3	2	2	2	2	4	4	2	2	6		1	1	0	0	0	1	0	0	3	0	0	0	2	0	0
1475	2	18	100	80	0	2	1	1	2	1	1	2		3	3	3	3	3	3	3	3	3	3	3	2	2	1	1	3	1	5	5	2		1	3	2	0	2	3	3	3	3	1	3	0	0	4	1
1476	2	49	100	90	15	2	1	2	2	2	2	2		3	2	2	3	2	3	3	3	3	3	3	1	1	1	1	5	5	5	5	2		0	4	2	0	4	3	0	4	0	1	1	0	4	2	4
1477	1	67	100	70	20	2	1	1	2	1	2	2		4	2	2	2	3	3	2	3	3	3	3	1	1	2	2	1	2	1	4	6		0	2	0	0	0	3	0	0	0	0	1	0	3	0	0
1478	2	56	0	0		-99	-99
1479	1	34	0	0		-99	-99
1480	2	86	90	70		-99	-99	1
1481	2	51	100	90	25	1	2	2	2	1	2	2		3	2	3	1	2	3	2	3	3	3	3	1	1	1	1	4	3	5	4	4		0	1	3	0	2	3	2	3	0	2	0	0	3	0	3
1482	2	57	100	90	15	2	1	1	2	1	2	2		4	2	3	2	3	3	2	3	3	3	3	1	1	2	2	1	2	2	2	5		3	0	0	2	0	0	2	1	0	0	0	0	4	0	1
1483	2	76	100	80	45	1	2	2	2	1	2	2		4	1	3	1	1	2	1	3	3	3	3	1	1	1	1	1	5	4	2	4		0	2	1	0	0	1	1	3	2	0	0	0	1	0	3
1484	2	75	100	80	100	1	2	2	2	2	2	2		5	1	1	1	1	1	1	1	1	1	1	1	1	1	1	5	5	5	6	1		1	1	4	0	1	1	0	3	0	4	2	0	4	1	4
1485	2	71	100	80	35	1	2	1	2	2	2	1		4	2	2	2	2	1	2	3	3	3	3	1	1	1	2	1	3	4	4	4		3	1		0	1	2	3	0	0	1	0	0	4	0	0
1486	2	82	100	70	20	2	1	2	2	2	2	1		4	1	3	3	2	3	2	3	3	3	3	1	2	1	1	4	1	5	5	2		0	3	3	0	4	0	0	3	1	0	3	0	0	3	0
1487	2	24	100	90	5	2	1	2	2	1	1	1		3	2	3	3	3	3	3	3	3	3	3	1	1	1	2	3	3	3	4	5		0	1	2	0	0	2	2	0	0	2	0	0	0	0	0
1488	1	59	100	70	15	2	1	1	2	1	1	2		4	2	3	3	3	3	1	3	3	3	3	2	2	2	2	2	2	4	4	4		1	0	1	0	0	1	1	0	0	0	0	0	0	0	1
1489	2	67	90	70	-10	2	1	1	2	1	2	2		3	3	3	3	3	3	3	3	3	3	3	1	2	1	1	5	2	6	4	2		0	3	3	1	4	3	3	4	2	3	0	3	2	3	1
1490	2	44	90	80	-5	2	1	2	2	2	1	1		4	3	3	3	3	3	2	3	3	3	3	2	2	2	2	3	1	2	2	2		2	2	2	1	0	2	0	1	0	1	0	0	2	0	0
1491	1	55	100	60	20	2	1	2	1	1	1	1		4	1	2	3	2	3	3	3	3	3	3	2	2	2	2	2	4	2	3	4		2	2	1	0	0	1	1	1	0	2	1	1	3	0	0
1492	2	56	100	80	25	1	2	1	2	1	2	1		4	2	3	2	1	3	2	3	3	3	3	1	1	2	2	2	4	4	4	4		2	0	2	0	0	2	2	1	0	1	0	0	1	0	0
1493	2	20	0	0		-99	-99
1494	1	72	100	80	55	1	2	1	1	1	2	1		4	1	1	2	2	2	1	2	2	3	3	1	1	2	2	4	4	6	6	3		0	2	2	2	3	2	4	2	0	0	3	0	2	3	0
1495	2	74	100	90	15	2	1	1	2	2	2	2		3	1	3	3	3	3	2	3	3	3	3	2	2	2	2	1	2	4	4	4		0	0	1	2	0	1	1	1	0	0	0	0	2	1	0
1496	2	65	100	90	65	1	2	2	2	2	2	2		3	1	1	1	1	2	2	1	2	3	3	1	1	2	2	1	4	2	3	6		2	1	1	3	0	0	2	0	0	4	0	0	2	0	0
1497	1	55	100	80	30	1	2	1	2	2	1	2		4	3	3	3	1	2	1	3	2	3	3	2	1	1	1	3	3	5	4	5		3	1	3	0	0	2	2	0	1	3	1	0	2	1	2
1498	1	70	100	70	40	1	2	2	2	1	2	2		3	1	2	2	1	2	2	3	3	3	3	2	2	2	2	2	2	2	4	4		0	2	1	0	0	1	1	0	0	0	0	0	1	0	0
1499	2	29	100	40	0	2	1	2	2	2	2	2		4	3	3	3	3	3	3	3	3	3	3
1500	2	46	100	80	5	2	1	1	2	2	2	2		4	2	3	3	3	3	3	3	3	3	3	1	2	2	2	2	1	2	2	4		0	0	1	0	0	2	2	2	0	0	0	0	0	0	0
1501	2	74	100	80	60	1	2	1	2	1	2	2		4	2	1	2	1	2	2	2	1	2	3	1	1	1	1	2	4	4	4	4		3	1	2	0	0	2	4	1	0	0	0	0	1	0	1
1502	2	67	100	60	30	1	2	2	2	2	2	2		3	3	3	3	1	1	1	3	3	3	3	1	2	1	1	1	3	4	1	4		1	2	1	2	0	1	3	2	0	0	0	0	0	0	0
1503	2	49	100	70		-99	-99	1
1504	2	57	0	0		-99	-99
1505	2	64		0		-99	-99		2	2	1	2		4	1	3	3	3	3	3	3	3	3	3	2	2	2	2	1	1	1	1	4		0	0	0	0	1	1	0	0	0	0	0	0	1	0	0
1506	1	42	100	70	20	2	1	2	2	1	1	2		3	1	3	3	2	3	2	3	3	3	3	2	2	2	2	1	1	1	1	6		0	0	0	1	0	0	0	0	1	0	0	0	0	0	0
1507	2	39	100	90	0	2	1	2	2	1	1	1		3	3	3	3	3	3	3	3	3	3	3	2	2	1	1	2	1	3	3	4		1	1	2	1	0	2	2	1	0	0	0	1	2	0	1
1508	2	28	0	0		-99	-99
1509	2	70	100	80		-99	-99	2	2	1	2	2		4	1	2	1	2	3	2		2	3	3	1	2	1	1	3	3	4	5	4		2	1	0	0	0	0	0	1	2	0	1	0	3	1	1
1510	2	68	100	80	60	1	2	1	2	1	2	2		4	1	2	1	1	2	1	2	2	3	3	1	1	1	1	4	3	4	3	4		1	1	2	1	1	2	3	2	2	2	2	0	0	2	0
1511	1	46	100	80	90	1	2	2	2	1	2	2		5	1	1	2	1	1	1	1	1	1	2	1	1	1	1	5	4	6	6	1		2	4	3	2	2	4	3	3	1	1	3	1	3	4	0
1512	2	80	90	70	0	2	1	2	2	2	2	1		4	1	3	3	3	3	3	3	3	3	3	1	1	2	1	5	4	2	6	5		0	3	0	0	3	1	0	4	2	0	1	0	0	0	0
1513	1	55	100	90	10	2	1	2	2	1	1	1		4	2	3	3	3	3	2	3	3	3	3	1	1	1	2	3	2	5	5	3		1	3	2	0	0	3	0	3	0	0	2	2	0	4	1
1514	2	45	100	90	30	1	2	1	2	1	1	1		2	2	2	3	1	3	1	3	3	3	3	1	1	1	1	4	2	4	5	3		3	0	1	1	0	1	1	1	0	1	0	0	2	0	1
1515	2	35	0	0		-99	-99
1516	2	64	100	80	10	2	1	2	1	1	1	1		3	1	3	3	3	3	3	3	3	3	3	2	2	2	2	1	1	2	2	5		0	0	0	0	0	0	0	0	0	0	0	0	0	0	0
1517	1	24	0	0		-99	-99
1518	2	25	0	0		-99	-99
1519	2	45	0	0		-99	-99
1520	2	51	0	0		-99	-99
1521	1	64	100	70	50	1	2	1	2	1	2	2		3	2	3	2	1	3	2	2	1	2	2	1	1	2	2	2	2	2	2	4		0	0	0	0	0	1	1	0	0	1	0	0	0	0	0
1522	1	58	100	70	5	2	1	2	2	1	1	2		4	2	3	3	3	3	3	3	3	3	3	1	2	1	2	4	2	2	4	5		1	0	0	0	0	0	1	0	0	1	0	0	2	0	0
1523	2	64	100	90	15	2	1	1	2	1	2	2		3	1	3	2	3	3	3	3	3	3	3	2	2	2	2	1	2	2	5	5		0	1	0	3	0	0	2	1	2	0	0	0	1	0	1
1524	2	84	90	70		-99	-99	2
1525	2	77	0	0		-99	-99
1526	2	84	100	80		-99	-99	1
1527	2	44	100	70	5	2	1	2	2	2	1	2		4	3	3	3	3	3	2	3	3	3	3	2	2	1	2	1	2	4	4	2		3	2	3	3	4	2	3	4	2	2	1	3	2	1	1
1528	2	78	90	70		-99	-99	1
1529	1	22	100	70	0	2	1	1	1	2	1	2		2	3	3	3	3	3	3	3	3	3	3	2	2	2	2	1	1	2	2	6		0	0	0	0	0	0	0	0	0	0	0	0	0	0	0
1530	2	74	0	0		-99	-99
1531	1	51	100	70		-99	-99	2
1532	2	21	100	80	0	2	1	1	1		1	1		2	3	3	3	3	3	3	3	3	3	3	2	2	2	2	4	1	4	3	4		2	1	2	1	1	2	4	1	0	0	0	0	1	0	0
1533	2	53	100	80	5	2	1	2	2	1	1	1		3	3	3	3	3	3	3	2	3	3	3	2	2	1	1	4	4	3	2	6		1	0	3	1	0	3	1	0	0	0	0	0	0	0	0
1534	2	54	100	80		-99	-99	2
1535	1	34	100	90	0	2	1	2	2	1	1	2		2	3	3	3	3	3	3	3	3	3	3	2	2	1	1	3	1	2	3	5		0	1	0	0	0	1	0	0	0	0	0	0	0	0	0
1536	2	83	100	70	70	1	2	2	2	2	2	2		3	1	2	1	1	2	1	2	2	2	2	1	1	1	2	2	1	4	4	6		0	0	0	0	0	0	0	0	0	0	0	0	1	0	0
1537	2	72	70	90	55	1	2	2	2	2	2	2		5	1	1	1	1	1	1	1	1	2	3	1	1	1	1	5	4	4	4	3		4	2	0	0	1	0	0	2	0	3	0	0	1	0	0
1538	2	80	50	90	35	1	2	2	2	2	2	2		4	1	1	1	1	1	2	1	1	1	3	1	1	1	1	1	4	4	4	5		1	0	3	3	0	3	2	0	0	3	1	1	0	0	1
1539	2	85	0	0		-99	-99
1540	1	47	100	90	10	2	1	1	2	2	2	2		4	2	3	3	3	3	2	3	3	3	3	2	2	2	2	1	1	2	3	4		0	2	0	0	0	1	1	0	0	0	1	0	1	1	0
1541	2	49	0	0		-99	-99
1542	2	41	100	100	10	2	1	2	1	1	1	1		3	2	3	3	2	3	3	3	3	3	3	2	2	2	2	2	1	3	3	6		3	2	2	0	0	1	1	0	1	1	0	0	3	0	0
1543	2	70	80	100	0	2	1	1	2	2	2	1		3	1	3	3	3	3	1	3	3	3	3	1	1	2	2	3	1	1	4	1		0	4	0	0	4	1	0	4	1	0	4	0	2	3	0
1544	2	67	90	90		-99	-99	1
1545	1	49	100	90	5	2	1	2	2	2	2	1		3	2	3	3	3	3	3	3	3	3	3	2	2	2	2	1	1	2	2	5		0	0	0	0	0	0	0	0	0	0	0	0	1	0	0
1546	2	84	80	90		-99	-99	2
1547	2	34	90	80	5	2	1	1	1	2	1	2		4	3	3	3	2	3	2	2	3	3	3	1	1	1	2	2	1	5	3	3		3	3	2	0	2	3	3	2	2	2	1	1	1	0	1
1548	2	38	0	0		-99	-99
1549	2	79	0	0		-99	-99
1550	2	80	80	80	55	1	2	2	2	2	2	2		5	1	1	2	1	1	1	1	2	2	3	1	2	1	2	2	4	2	6	2		2	0	1	1	0	0	3	1	0	1	0	0	1	0	0
1551	2	58	100	80	15	2	1	1	2	2	2	1		3	2	2	2	3	3	3	3	3	3	3	1	1	2	1	1	2	4	2	6		0	0	0	0	0	0	3	0	0	0	0	0	3	0	0
1552	2	51	100	90	0	2	1	1	2	2	1	1		3	3	3	3	3	3	3	3	3	3	3	2	2	2	2	3	1	4	3	5		1	2	0	1	1	0	3	1	1	0	0	0	2	2	1
1553	2	36	90	60	10	2	1	1	2	2	2	1		5	1	1	3	3	3	3	3	3	3	3	1
1554	1	74	90	90	5	2	1	1	2	1	2	2		4	1	3	3	2	3	3	3	3	3	3	2	2	2	2	3	3	4	5	5		0	2	2	1	0	2	3	1	0	2	0	0	0	2	1
1555	2	84	90	80	80	1	2	2	2	1	2	2		4	1	1	1	1	1	1	1	1	1	3	1	1	1	1	4	5	5	6	2		0	2	4	4	1	2	0	2	3	0	1	0	1	1	0
1556	1	81	80	100	70	1	2	2	2	2	2	2		4	1	1	1	1	2	1	1	1	1	2	1	1	2	2	1	3	1	6	6		0	0	0	0	0	0	0	0	0	0	0	0	1	0	0
1557	2	67	0	0		-99	-99
1558	2	65	90	90	85	1	2	2	2	2	2	2		4	1	1	1	1	1	1	1	1	2	1	1	1	1	1	5	5	2	5	5		0	0	1	0	2	1	0	2	0	0	0	0	0	0	0
1559	1	57	100	80	15	2	1	2	2	1	1	2		4	1	3	3	2	3	3	3	3	3	3	1	1	2	2	2	1	3	4	4		1	2	1	1	0	1	2	1	0	2	0	0	3	1	2
1560	2	64	90	90	20	2	1	1	2	1	2	2		4	2	2	2	2	3	2	3	2	3	3	1	1	1	2	2	3	2	3	3		0	1	1	0	0	1	1	1	1	1	2	1	1	0	1
1561	2	82	100	90	35	1	2	1	2	2	2	2		4	1	2	2	2	2	2	3	3	3	3	1	2	2	2	1	1	1	4	5		0	0	0	0	1	1	0	1	0	0	0	0	1	0	0
1562	2	35	0	0		-99	-99
1563	2	75	100	100	15	2	1	2	2	1	2	2		3	1	3	3	3	3	2	3	3	3	3	1	2	2	2	1	1	1	1	6		0	0	0	0	0	0	0	0	0	0	0	0	0	0	0
1564	1	48	100	90	0	2	1	1	2	2	1	1		2	3	3	3	3	3	3	3	3	3	3	2	2	2	2	2	2	2	3	4		0	1	0	0	0	1	1	1	0	0	0	0	0	0	0
1565	2	84	0	0		-99	-99
1566	2	64	100	100	70	1	2	1	2	2	2	2		5	1	1	1	2	2	1	2	2	2	2	1	1	2	1	4	4	4	1	1		0	1	0	0	0	1	0	1	0	0	0	0	4	3	3
1567	1	30	100	80	0	2	1	2	1	1	1	2		1	3	3	3	3	3	3	3	3	3	3	2	2	2	2	1	1	1	1	6		0	0	0	0	0	0	0	0	0	0	0	0	0	0	0
1568	1	21	0	0		-99	-99
1569	2	22	100	80	15	2	1	2	2	1	1	1		4	2	3	3	3	3	3	2	2	3	3	2	2	1	2	2	1	4	3	3		1	0	2	0	1	2	1	1	0	0	0	0	1	1	2
1570	2	54	100	90	10	2	1	1	1	1	1	1		3	1	3	3	3	3	3	3	3	3	3	2	2	2	2	1	1	3	3	4		0	0	0	0	0	1	1	1	0	0	0	0	0	0	0
1571	2	50	100	80	20	2	1	1	2	1	1	2		4	2	3	3	2	3	1	3	3	3	3	1	2	2	2	2	2	4	4	5		3	1	2	0	0	1	3	1	0	2	0	0	0	0	2
1572	2	81	100	80	35	1	2	1	2	2	2	2		4	1	3	2	2	2	1	3	3	3	3	1	1	1	2	3	1	4	4	2		2	0	3	0	1	0	2	1	0	0	0	0	0	0	0
1573	2	83	100	70	90	1	2	2	2	2	2	1		4	1	1	1	1	1	1	1	1	1	3	2	1	2	1	4	1	3	4	2		0	1	0	0	2	3	0	3	1	0	4	0	0	0	1
1574	2	60	100	80	50	1	2	1	2	1	2	1		5	2	2	2	3	2	3	2	1	1	2	1	1	2	2	2	2	4	1	4		1	0	2	2	1	1	1	1	0	4	1	0	1	1	0
1575	2	27	100	70	0	2	1	2	2	1	1	2		3	3	3	3	3	3	3	3	3	3	3	2	2	2	2	1	1	6	1	6		1	0	3	0	0	3	1	0	0	1	0	0	1	0	3
1576	1	66	100	80	0	2	1	2	2	1	2	1		3	3	3	3	3	3	3	3	3	3	3	2	2	2	2	1	1	1	1	6		0	0	1	0	0	2	0	2	0	0	0	0	0	0	2
1577	2	32	0	0		-99	-99
1578	2	63	100	90	20	2	1	2	2	1	2	1		4	1	2	3	3	3	2	3	3	3	3	1	2	1	2	1	2	5	5	1		1	2	2	0	4	1	2	4	1	0	2	0	1	0	0
1579	2	41	100	90	25	1	2	1	2	1	1	2		4	2	2	3	2	3	2	3	2	3	3	2	1	1	1	4	4	5	5	2		3	2	3	2	2	4	4	4	4	3	1	4	3	2	2
1580	2	52	100	70		-99	-99	2
1581	2	29	0	0		-99	-99
1582	2	64	100	70	15	2	1	2	2	1	1	2		4	2	3	2	2	3	3	3	3	3	3	1	2	2	2	1	3	4	4	5		0	1	0	0	0	2	0	0	0	0	0	0	0	0	0
1583	2	58	100	90	40	1	2	1	2	1	1	2		4	2	2	2	2	2	2	2	2	3	3	1	1	2	2	1	4	3	5	5		2	0	1	2	0	3	1	1	0	0	2	0	0	2	3
1584	2	73	100	90	35	1	2	2	2	1	2	2		3	1	2	2	2	3	3	2	2	3	3	1	1	1	1	4	4	3	1	1		0	0	0	0	0	0	0	0	0	0	0	0	0	0	0
1585	1	75	100	80		-99	-99	1	1	1	2	2		5	1	1	1	1	1		1	1	2	2	1	1	1	1	4	5	5	5	3		0	2	3	0	1	3	3	2	1	0	1	0	3	0	0
1586	2	60	0	0		-99	-99
1587	1	69	0	0		-99	-99
1588	2	74	100	80	20	2	1	2	2	1	2	1			1	3	3	2	3	2	3	3	3	3	2	2	2	2	4	1	1	6	1		0	2	2	0	2	2	3	3	0	0	4	0	0	1	0
1589	1	37	100	90	10	2	1	1	2	2	1	1		3	2	3	3	2	3	3	3	3	3	3	1	1	2	2	2	3	1	2	6		0	2	0	2	0	2	3	0	0	0	0	0	2	0	0
1590	2	27	100	70	0	2	1	1	1	1	1	1		2	3	3	3	3	3	3	3	3	3	3	2	2	2	2	1	1	3	3	5		0	0	0	0	0	0	0	1	0	0	0	0	0	0	0
1591	2	52	100	90	0	2	1	1	2	2	1	2		3	3	3	3	3	3	3	3	3	3	3	2	2	2	2	1	1	3	4	5		0	2	0	0	1	1	0	0	0	0	0	0	0	0	0
1592	2	65	100	80	30	1	2	1	2	2	2	2		4	1	3	2	2	3	2	3	2	3	3	1	1	1	1	4	4	4	2	4		4	0	2	1	1	1	3	2	3	1	2	1	3	1	1
1593	2	67	100	80	70	1	2	2	2	1	2	1		4	1	1	1	2	1	1	2	2	2	3	1	1	2	2	1	5	1	5	6		0	0	0	0	0	0	0	0	0	0	0	0	1	0	0
1594	2	81	0	0		-99	-99
1595	1	75	100	80	85	1	2	2	2	1	2	1		5	1	1	1	1	1	1	1	2	2	2	1	1	2	2	2	1	2	5	4		0	3	1	0	0	1	0	3	3	1	3	0	0	1	1
1596	1	79	100	80	50	1	2	2	2	1	2	2		4	1	1	3	1	2	1	2	3	3	3	1	1	1	2	4	4	5	4	4		0	0	2	0	0	0	0	2	0	0	0	0	1	0	0
1597	2	77	100	80	35	1	2	1	2	2	2	2		4	1	3	2	1	3	1	3	3	3	3	2	2	1	2	1	5	4	4	4		0	0	2	0	3	2	0	4	0	0	0	0	1	0	0
1598	2	81	100	80	35	1	2	1	2	2	2	2		3	1	2	3	2	3	1	3	2	3	3	1	2	2	1	2	3	3	3	4		1	0	0	1	0	1	0	1	0	0	0	0	1	0	0
1599	1	62	100	70	10	2	1	2	1	1	2	2		4	2	3	3	3	3	2	3	3	3	3	2	2	2	2	1	1	4	3	4		1	0	1	0	0	1	1	0	0	1	0	0	1	0	0
1600	2	79	100	70	75	1	2	1	2	2	2	2		5	1	1	1	1	2	1	1	2	2	3	1	2	1	2	1	4	6	6	2		1	2	2	3	3	2	3	4	3	2	3	0	4	4	3
1601	2	61	0	0		-99	-99
1602	1	61	100	80	25	1	2	1	2	1	2	2		4	1	2	3	2	3	2	3	3	3	3	1	1	2	2	1	3	5	4	6		1	0	1	0	0	0	2	0	0	0	0	0	0	0	1
1603	1	50	0	0		-99	-99
1604	1	44	100	70	5	2	1	2	2	2	1	2		4	2	3	3	3	3	3	3	3	3	3	1	1	2	2	3	4	2	5	5		0	0	0	0	0	1	3	1	0	0	0	0	1	0	1
1605	2	70	100	80	45	1	2	1	2	2	2	2		3	1	1	2	1	2	2	3	3	3	3	2	2	2	1	4	1	6	5	4		0	0	4	0	0	1	0	1	0	0	0	0	0	0	1
1606	2	78	90	80		-99	-99	1	2	1	2	2		5	1	1	1	1	2	2	1	1		1	1	1	1	1	5	1	4	6	1		3	1	3	3	3	2	0	3	0	0	3	0	3	3	0
1607	2	25	0	0		-99	-99
1608	2	68	100	70	95	1	2	1	2	1	2	2		5	1	1	1	1	1	1	1	1	1	2	1	1	1	2	2	5	6	6	4		3	0	3	1	0	3	3	4	0	4	4	4	3	3	0
1609	2	59	100	80	40	1	2	2	2	1	2	2		3	2	2	2	2	2	2	2	2	3	3	2	2	1	1	4	4	4	4	4		2	2	2	2	2	2	2	2	1	1	3	0	0	3	1
1610	1	78	100	80	90	1	2	2	2	1	2	2		4	1	1	1	1	1	1	1	1	1	3	1	2	2	2	3	3	2	4	4		0	0	2	0	0	1	0	0	0	0	0	0	0	0	0
1611	1	79	100	70	80	1	2	1	2		2	2		4	1	2	2	1	1	1	1	1	1	3	1	2	2	2	1	2	4	1	4		2	3	1	0	0	1	1	2	0	0	0	0	0	2	0
1612	1	40	100	90	0	2	1	1	1	1	1	2		2	3	3	3	3	3	3	3	3	3	3	2	2	2	2	2	2	3	2	5		0	0	1	0	0	1	1	0	0	2	0	0	2	0	2
1613	2	79	100	80	5	2	1	1	2	1	2	2		4	2	3	3	3	3	3	3	3	3	3	1	1	2	2	1	2	4	5	5		0	0	1	0	0	1	2	2	0	1	0	0	1	0	1
1614	2	64	100	80	50	1	2	1	2	2	2	2		3	1	3	1	1	3	1	1	3	3	3	2	2	2	2	1	1	1	2	6		0	0	0	0	0	0	0	0	0	0	0	0	0	0	0
1615	2	58	100	90	5	2	1	2	2	2	1	2		4	2	3	3	3	3	3	3	3	3	3	2	2	2	2	1	1	2	1	4		0	1	0	0	1	1	0	3	0	0	2	0	0	0	0
1616	2	26	100	90	30	1	2	1	2	2	1	1		4	2	2	2	2	2	2	3	3	3	3	1	1	1	2	3	3	4	3	4		2	1	2	1	2	2	1	1	3	3	0	0	3	0	1
1617	1	63	100	80		-99	-99	2
1618	1	82	100	70	95	1	2	1	2	1	2	2		5	1	1	1	1	1	1	1	1	2	1	1	1	2	2	5	5	5	6	6		0	1	2	0	0	2	1	1	0	0	1	0	1	2	0
1619	1	77	100	70		-99	-99	2	2	1	2	2		4		2	2	1	2	2	3	3	3	3	1	1	2	2	1	4	4	4	5		1	3	1	2	0	2	1	0	0	3	0	0	1	0	0
1620	2	38	100	90	10	2	1	2	2	1	1	2		3	3	3	3	2	3	2	3	3	3	3	2	2	2	2	1	1	2	2	6		0	0	0	1	0	0	0	0	0	0	0	0	0	0	0
1621	1	38	100	90	5	2	1	1	1	1	1	2		3	2	3	3	3	3	3	3	3	3	3	1	2	2	2	1	1	2	4	6		0	0	0	0	0	0	3	0	0	0	0	0	1	0	0
1622	2	16	100	80	0	2	1	1	2	2	2	2		1	3	3	3	3	3	3	3	3	3	3	2	2	2	2	1	1	4	1	5		0	0	3	0	0	2	2	1	0	0	0	0	0	0	3
1623	2	39	100	70	0	2	1	2	2	1	1	2		3	3	3	3	3	3	3	3	3	3	3	2	2	2	2	1	4	1	2	6		0	0	0	0	0	0	0	0	0	0	0	0	0	0	0
1624	2	55	100	80	50	1	2	2	2	2	1	2		4	2	2	2	1	2	3	1	2	2	3	2	2	2	2	4	2	4	3	4		0	1	0	0	0	1	0	1	0	0	1	0	0	1	0
1625	1	65	100	90	20	2	1	2	2	1	2	1		5	2	2	3	2	3	3	2	3	3	3	2	2	2	2	1	1	2	2	6		0	0	0	0	0	0	0	0	0	0	0	0	3	0	0
1626	1	75	100	80	50	1	2	2	2	1	2	2		4	1	2	2	1	2	2	2	2	3	3	1	2	2	2	1	1	1	1	6		2	0	0	0	0	0	0	0	0	0	0	0	0	0	0
1627	2	89	100	60		-99	-99	2
1628	2	72	100	80	20	2	1	2	2	2	2	2		4	1	3	2	3	3	2	3	3	3	3	1	2	2	2	4	1	5	4	4		0	2	0	0	1	3	0	1	0	0	0	0	0	0	3
1629	2	19	100	70	0	2	1	1	2	2	2	1		3	3	3	3	3	3	3	3	3	3	3	2	2	2	2	1	2	1	2	5		0	0	1	0	0	0	1	0	0	0	0	0	0	0	0
1630	2	69	0	0		-99	-99
1631	2	75	90	50	80	1	2	2	2	2	2	2		5	1	1	1	1	2	1	1	1	1	2	1	1	1	2	4	4	6	5	2		1	4	3	1	4	1	2	4	2	2	4	2	4	4	4
1632	2	44	100	60		-99	-99	2
1633	1	33	100	50	0	2	1	1	2	1	1	2		2	3	3	3	3	3	3	3	3	3	3	2	2	2	2	1	1	2	2	4		0	0	0	0	0	1	4	0	0	1	0	0	1	0	0
1634	2	74	100	80	40	1	2	2	2	1	2	2		3	1	3	3	1	3	2	2	2	2	3	2	2	2	2	1	1	2	4	5		0	0	0	0	0	1	0	0	0	1	0	0	2	0	0
1635	1	73	100	70	25	1	2	2	2	1	2	2		4	2	3	2	1	2	3	3	3	3	3	1	2	1	1	4	3	5	3	2		0	1	1	0	1	1	0	1	1	0	0	1	0	0	1
1636	2	56	100	70	10	2	1	2	2	1	1	2		4	1	3	3	3	3	3	3	3	3	3	2	2	2	2	1	1	2	1	5		0	0	0	0	1	0	2	1	0	0	0	0	0	0	0
1637	2	89	100	80	65	1	2	2	2	2	2	2		4	1	2	2	1	1	1	2	2	2	3	2	2	2	2	1	3	4	5	6		0	1	0	2	0	0	1	0	0	1	0	0	2	0	1
1638	2	59	100	90	10	2	1	2	2	1	1	2		3	3	3	3	2	3	2	3	3	3	3	2	2	2	2	2	2	4	4	5		0	0	2	0	0	1	1	0	0	0	0	0	2	0	1
1639	2	90	80	70		-99	-99	1
1640	2	70	100	70	15	2	1	1	2	1	2	2		4	1	3	3	2	3	3	3	3	3	3	2	2	2	2	1	1	1	5	6		1	0	0	0	0	0	3	0	0	0	0	0	0	0	0
1641	1	48	100	90	0	2	1	1	2	2	1	2		4	3	3	3	3	3	3	3	3	3	3	2	2	1	2	2	1	4	4	4		0	1	1	0	2	2	2	2	2	0	2	2	0	2	1
1642	1	55	0	0		-99	-99
1643	2	35	0	0		-99	-99
1644	2	70	100	90	65	1	2	2	2	1	2	2		5	1	2	2	1	2	1	1	2	2	3	1	2	1	2	2	3	4	2	3		1	3	2	3	1	3	4	3	0	3	3	0	2	0	3
1645	2	48	100	80	0	2	1	1	2	1	1	2		3	3	3	3	3	3	3	3	3	3	3	2	2	1	1	1	1	4	4	2		0	3	2	0	0	1	1	2	0	1	0	0	2	1	1
1646	2	86	80	80	75	1	2	1	2	2	2	2		5	1	1	1	1	1	1	1	1	1	2	1	1	1	2	5	4	4	6	3		3	2	4	0	2	3	2	3	0	2	3	0	2	3	1
1647	2	78	90	90	75	1	2	1	2	1	2	1		5	1	1	1	1	2	1	1	1	1	3	1	1	1	1	4	4	5	6	3		0	3	0	0	0	1	3	3	0	1	3	0	1	0	0
1648	2	34	100	90	15	2	1	1	2	1	2	1		2	1	2	3	3	3	3	3	3	3	3	1	2	2	2	2	2	1	1	5		3	1	4	0	1	3	3	1	0	0	0	0	4	0	2
1649	1	43	100	90	0	2	1	1	2	1	1	1		2	3	3	3	3	3	3	3	3	3	3	2	2	2	2	1	1	2	1	5		0	0	0	0	0	1	0	1	0	0	0	0	0	0	0
1650	1	34	100	70	25	1	2	2	2	1	1	1		4	2	3	2	2	3	2	2	3	3	3	1	1	1	1	2	2	5	4	5		0	1	1	2	2	2	0	1	0	2	0	0	2	0	1
1651	1	48	100	90	10	2	1	1	2	1	2	1		3	2	3	3	3	3	2	3	3	3	3	2	2	2	2	3	3	3	4	4		1	0	2	0	0	3	0	3	0	0	0	0	0	0	3
1652	2	71	100	70	10	2	1	2	2	2	2	2		3	1	3	3	3	3	3	3	3	3	3	2	1	1	1	1	1	4	2	3		0	3	2	0	4	1	0	4	0	0	0	0	0	0	0
1653	2	76	90	50	55	1	2	2	2	2	2	2		4	1	2	3	1	2	1	1	1	2	3	2	1	1	2	1	3	4	4	4		0	1	0	2	4	1	0	4	0	0	1	0	4	1	2
1654	1	51	100	70	65	1	2	2	2	1	1	2		4	1	1	1	1	2	1	2	2	3	3	1	1	1	1	3	5	3	4	4		0	1	2	0	0	2	3	2	0	0	0	0	3	0	1
1655	2	45	0	0		-99	-99
1656	2	65	100	90	0	2	1	1	1	1	2	2		3	3	3	3	3	3	3	3	3	3	3	2	2	2	2	1	1	2	2	6		0	0	0	0	0	0	0	0	0	0	0	0	0	0	0
1657	2	59	100	80	60	1	2	2	2	1	1	2		4	2	2	2	2	2	1	2	1	2	2	1	1	2	2	2	5	3	6	5		1	0	0	1	0	0	0	0	1	0	0	0	1	0	0
1658	1	69	100	80	10	2	1	2	2	1	2	2		4	1	3	3	3	3	3	3	3	3	3	2	2	2	2	1	1	2	1	6		0	0	1	0	0	0	1	0	0	0	0	0	4	0	0
1659	2	94	100	80	90	1	2	2	2	2	2	2		4	1	1	1	1	1	1	1	1	2	2	1	1	2	2	2	3	4	5	3		1	2	2	0	0	2	0	2	0	2	2	0	0	1	0
1660	2	81	100	80		-99	-99	2
1661	1	77	100	70	20	2	1	2	2	1	2	2		4	1	3	3	2	3	2	3	3	3	3	1	1	1	1	1	1	2	4	3		0	0	1	0	2	2	0	2	0	0	0	0	0	0	2
1662	2	88	100	60	85	1	2	2	2	2	2	2		4	1	1	1	1	1	2	1	1	1	3	1	1	1	2	5	1	1	6	3		2	2	3	0	3	3	2	3	0	3	3	3	0	0	0
1663	1	82	100	50		-99	-99	1
1664	2	38	100	90	0	2	1	1	2	1	1	2		3	3	3	3	3	3	3	3	3	3	3	2	2	2	2	1	1	6	3	5		0	0	4	0	0	4	0	0	0	0	0	0	3	0	0
1665	2	68	100	70	15	2	1	2	2	1	2	2		4	2	2	3	3	3	2	3	3	3	3	1	1	1	2	2	2	4	4	4		0	0	0	1	1	1	2	1	1	1	0	0	1	0	1
1666	1	23	0	0		-99	-99
1667	2	16	100	80	0	2	1	2	2	1	2	1		2	3	3	3	3	3	3	3	3	3	3	2	2	2	2	1	1	1	1	1		0	1	0	0	0	0	1	0	0	1	0	0	0	0	0
1668	2	69	100	70	20	2	1	1	2	1	2	2		3	1	3	3	2	3	2	3	3	3	3	2	2	2	2	2	1	5	4	4		0	0	1	0	2	2	3	1	0	0	0	0	0	0	3
1669	1	41	100	90	5	2	1	2	1	1	1	2		3	2	3	3	3	3	3	3	3	3	3	2	2	2	2	1	1	3	3	5		0	0	2	1	0	1	0	0	0	0	0	0	0	0	0
1670	2	82	100	90	65	1	2	2	2	1	2	2		4	1	1	1	1	1	1	2	3	3	3	1	2	1	1	5	1	5	6	2		0	0	3	0	3	3	1	3	0	0	0	0	0	4	4
1671	2	60	100	90	10	2	1	2	2	2	1	2		3	2	3	3	3	3	2	3	3	3	3	2	2	2	2	5	2	6	4	4		1	0	1	0	1	1	3	3	0	0	0	0	0	1	0
1672	2	57	100	90	10	2	1	1	2	1	2	2		3	2	3	3	3	2	3	3	3	3	3	2	2	1	1	3	1	5	4	3		0	1	1	1	1	2	2	2	0	1	0	0	2	0	0
1673	2	74	80	90		-99	-99	2
1674	1	44	100	100	5	2	1	1	2	1	2	1		4	2	3	3	3	3	3	3	3	3	3	1	1	1	1	2	5	4	4	4		1	1	2	1	1	3	1	1	2	1	0	0	0	1	2
1675	2	48	90	90	50	1	2	2	2	1	1	2		4	1	1	1	1	2	2	2	2	3	3	1	1	2	2	2	2	2	4	5		0	2	0	0	2	2	2	1	0	1	1	0	0	2	2
1676	2	45	100	90	20	2	1	2	2	2	2	2		4	1	3	2	3	3	2	3	3	3	3	1	2	2	2	1	1	4	1	4		0	3	2	0	1	1	3	1	1	0	0	0	1	1	0
1677	2	18	0	0		-99	-99
1678	2	67	90	90	25	1	2	2	2	1	2	2		4	1	2	3	2	3	2	2	2	3	3	1	1	2	2	2	1	5	4	4		0	0	1	2	2		0	1	0	2	0	0	0	0	0
1679	2	44	100	80	5	2	1	1	2	1	1	2		3	2	3	3	3	3	3	3	3	3	3	1	1	2	2	2	4	4	5	4		1	0	0	1	0	3	4	1	0	1	0	0	2	0	1
1680	2	48	100	80	0	2	1	1	2	1	1	2		3	3	3	3	3	3	3	3	3	3	3	2	2	2	1	2	1	3	3	4		0	0	2	1	1	2	2	1	2	1	0	0	0	0	0
1681	2	35	100	90	10	2	1	2	2	1	1	2		2	2	3	3	3	3	2	3	3	3	3	1	1	1	2	4	5	4	5	2		1	3	0	4	2	2	3	3	0	3	3	0	3	2	0
1682	1	42	100	80	30	1	2	1	2	1	1	2		4	3	3	3	2	3	3	2	2	2	1	2	1	2	2	3	5	5	5	2		3	2	4	3	2	1	3	3	1	4	1	2	4	3	2
1683	2	52	0	0		-99	-99
1684	1	81	90	100	25	1	2	2	2		2	2		4	1	3	3	1	2	1	3	3	3	3	1	1	2	2	4	1	2	5	6		1	0	0	0	0	0	2	0	0	0	0	0	0	0	0
1685	2	56	100	90	70	1	2	1	2	2	1	1		3	2	2	2	1	2	1	2	1	1	2	1	1	1	1	3	3	5	4	4		2	2	2	0	0	2	3	2	3	2	1	1	2	1	2
1686	2	73	90	60	40	1	2	2	2	2	2	2		5	1	1	2	1	2	1	3	3	3	3	1	1	1	2	5	5	5	6	3		3	4	4	0	4	3	3	4	0	0	4	0	3	3	3
1687	2	57	100	80	15	2	1	2	2	2	2	2		4	1	3	3	3	3	2	3	3	3	3	1	1	1	1	5	1	4	4	3		0	4	0	0	4	2	2	4	0	0	2	0	2	4	2
1688	2	18	100	80	0	2	1	1	2	1	2	2		3	3	3	3	3	3	3	3	3	3	3	2	1	1	2	2	2	5	4	3		0	0	1	2	3	3	3	2	0	1	0	1	0	0	3
1689	1	80	90	90		-99	-99	2
1690	2	81	0	0		-99	-99
1691	1	64	100	80	25	1	2	2	2	2	2	2		4	1	3	3	2	3	3	2	2	3	3	1	2	2	2	1	1	1	1	1		0	0	0	0	1	0	0	0	0	1	0	0	1	0	0
1692	1	82	90	90		-99	-99	1
1693	2	60	100	70	30	1	2	2	2	1	2	2		4	1	2	3	2	3	2	2	3	3	3	1	1	1	1	2	3	4	4	4		1	2	0	0	1	1	3	1	0	0	0	0	1	1	0
1694	2	39	0	0		-99	-99
1695	1	41	100	100	5	2	1	2	2	1	1	2		4	2	3	3	3	3	3	3	3	3	3	2	2	2	2	1	1	2	2	5		0	1	0	1	0	0	0	0	0	0	0	0	0	0	0
1696	2	60	100	100	0	2	1	2	2	1	1	2		3	3	3	3	3	3	3	3	3	3	3	2	2	2	1	2	1	2	4	5		0	0	0	0	0	1	0	0	0	0	0	0	1	0	0
1697	1	49	100	90	5	2	1	2	2	2	1	1		3	2	3	3	3	3	3	3	3	3	3	2	2	1	2	2	1	2	5	3		0	3	1	0	3	2	1	4	1	0	3	1	4	4	1
1698	2	76	0	0		-99	-99
1699	2	63	90	90	0	2	1	1	2	2	1	2		4	1	3	3	3	3	3	3	3	3	3	1	1	1	1	1	2	4	5	4		1	1	0	1	0	1	1	1	0	0	1	0	1	0	0
1700	2	56	100	90	30	1	2	2	2	2	1	2		3	2	3	2	2	3	2	2	2	3	3	2	2	2	2	1	1	6	6	6		0	0	0	0	0	0	1	0	0	0	0	0	0	0	0
1701	2	22	0	0		-99	-99
1702	1	18	100	90	5	2	1	1	2	2	2	1		3	3	3	3	2	3	3	3	3	3	3	2	2	2	2	1	1	3	4	5		0	1	1	0	0	1	2	1	0	0	1	0	0	0	0
1703	2	82	80	70	80	1	2	2	2	1	2	1		3	1	1	1	1	1	1	1	1	1	1	1	1	2	2	1	1	1	6	6
1704	2	69	100	80	15	2	1	2	2	2	2	1			2	3	3	2	3	2	3	3	3	3	1	2	2	2	3	3	2	4	5		1	1	0	1	2	2	2	1	2	1	0	0	2	0	0
1705	1	42	100	60	10	2	1	2	2	1	1	2		3	2	3	3	3	3	2	3	3	3	3	2	2	2	2	2	1	3	3	4		0	1	1	0	1	2	3	1	0	0	0	0	2	0	1
1706	1	36	100	90	0	2	1	2	2	2	1	1		2	3	3	3	3	3	3	3	3	3	3	2	2	1	1	4	1	4	2	3		1	1	2	1	3	2	1	2	2	0	3	0	2	2	2
1707	2	79	100	90	65	1	2	1	2		2	2		3	1	2	1	1	2	1	2	2	2	3	2	2	2	2	1	1	1	4	5		0	0	0	0	0	0	0	0	0	0	0	0	1	0	0
1708	2	34	0	0		-99	-99
1709	2	82	0	0		-99	-99
1710	2	46	100	70	0	2	1	2	2	2	2	1		3	3	3	3	3	3	3	3	3	3	3	2	2	2	2	1	1	1	4	6		0	0	0	0	2	2	1	0	0	0	0	0	2	0	0
1711	2	80	100	60	95	1	2	2	2	1	2	1		5	1	1	1	1	1	1	1	1	1	2	1	1	1	1	5	5	6	6	1		1	4	4	2	4	4	4	4	0	4	3	0	4	4	4
1712	1	66	100	80	25	1	2	2	2	1	1	2		2	1	2	3	3	3	1	3	3	3	3	2	1	2	2	1	1	1	2	6		0	0	0	0	0	0	0	0	0	0	0	0	0	0	0
1713	2	34	100	90	80	1	2	2	2	1	2	2		4	2	1	2	2	1	1	1	2	1	1	2	2	2	2	1	2	1	2	6		1	0	0	1	0	1	3	0	0	1	0	0	0	0	1
1714	1	45	100	80	10	2	1	2	2	1	2	2		3	1	3	3	3	3	3	3	3	3	3	1	2	1	1	1	1	2	4	6		0	1	0	0	0	1	0	1	0	1	0	2	0	1	1
1715	1	74	100	80		-99	-99	1
1716	2	47	100	90	0	2	1	2	2	1	2	2		2	3	3	3	3	3	3	3	3	3	3	2	2	2	2	1	1	1	2	6		0	0	0	0	0	0	0	0	0	0	0	0	0	0	0
1717	1	85	100	90	20	2	1	2	2	1	2	2		4	1	1	3	3	3	3	3	3	3	3	2	2	2	2	3	1	4	4	4		1	0	1	0	2	0	3	1	0	0	0	0	3	0	0
1718	2	71	100		35	1	2	2	1	2	2	2		4	2	3	1	1	3	2	3	2	3	3	1	1	1	1	1	4	4	5	2		0	2	1	1	0	1	1	1	0	0	1	0	0	0	0
1719	2	31	0	0		-99	-99
1720	2	56	100	70	65	1	2	1	2	2	2	2		5	1	1	1	1	2	1	2	3	3	2	1	1	1	1	4	4	4	6	2		3	3	1	3	0	3	3	2	0	0	4	0	2	0	0
1721	2	78	100	90	90	1	2	2	2	2	2	2		4	1	1	1	1	2	1	1	1	2	1	1	1	1	2	5	2	6	6	1		1	1	3	0	0	2	3	3	2	1	2	0	2	2	0
1722	2	41	100	90	15	2	1	1	2	1	1	1		3	2	2	2	3	3	3	3	3	3	3	2	2	2	2	2	3	2	3	5		0	0	0	0	0	0	3	0	0	1	0	0	4	0	0
1723	1	30	100	90	10	2	1	1	2	1	1	2		4	2	3	3	3	3	3	3	2	3	3	2	1	2	2	2	2	2	2	5		0	0	0	0	0	0	4	0	0	0	0	0	1	0	0
1724	1	50	100	70	0	2	1	2	1	2	1	2		2	3	3	3	3	3	3	3	3	3	3	2	2	2	2	1	1	2	2	6		0	0	0	0	0	1	3	0	0	0	0	0	0	0	0
1725	1	87	100	90	75	1	2	2	2	1	2	2		4	1	1	1	1	1	1	2	2	2	3	1	1	2	2	1	3	1	6	4		0	0	0	0	0	0	0	0	0	1	1	0	1	0	0
1726	1	73	100	80	55	1	2	2	2	1	2	2		5	1	2	3	1	2	2	2	2	2	2	1	1	2	2	2	5	2	4	6		1	0	1	2	0	2	0	0	1	2	0	0	2	0	0
1727	1	64	100	70	50	1	2	2	2	2	2	1		4	1	2	2	2	3	1	2	2	3	2	1	1	1	1	2	5	6	6	1		1	3	2	0	2	2	3	4	4	0	2	0	4	4	1
1728	1	60	100	80	90	1	2	1	2	2	2	2		4	1	1	2	1	1	1	1	1	1	2	1	1	2	2	5	5	2	2	3		0	3	0	0	0	0	2	2	0	0	2	0	0	2	0
1729	1	44	100	80	0	2	1	2	2	1	1	2		2	3	3	3	3	3	3	3	3	3	3	2	2	2	2	1	2	2	4	4		0	0	1	1	0	1	1	0	0	1	0	3	1	0	2
1730	1	30	0	0		-99	-99
1731	2	42	0	0		-99	-99
1732	2	52	0	0		-99	-99
1733	2	34	100	80	25	1	2	1	2	1	1	2		4	1	3	3	2	3	2	2	3	3	3	2	2	2	2	2	2	2	5	4		1	0	2	0	0	2	2	0	0	2	0	0	2	0	0
1734	2	66	0	0		-99	-99
1735	2	41	0	0		-99	-99
1736	2	69	100	90	15	2	1	2	2	1	2	1		3	1	3	3	2	3	3	3	3	3	3	2	1	2	2	1	1	1	1	6		0	0	0	0	0	0	0	0	0	0	0	0	0	0	0
1737	2	51	100	80	50	1	2	1	2	1	1	1		5	1	1	2	2	3	2	1	2	3	3	1	1	2	2	4	5	4	6	2		2	2	0	3	0	2	3	0	0	4	4	0	2	4	1
1738	2	51	100	90	5	2	1	1	1	1	1	2		3	2	3	3	3	3	3	3	3	3	3	2	2	2	2	1	1	4	2	6		0	0	1	0	0	1	3	0	0	0	0	0	0	0	0
1739	1	50	0	0		-99	-99
1740	2	40	100	70	15	2	1	1	1	2	1	2		4	1	3	3	3	3	2	3	3	3	3	1	2	2	2	2	2	2	5	5		1	2	0	0	0	1	3	1	0	0	0	0	1	0	0
1741	2	67	100	50	10	2	1	2	2	1	2	2		3	1	3	3	3	3	3	3	3	3	3	2	2	2	2	1	1	2	1	5		0	0	0	0	0	1	0	1	0	0	1	0	0	0	1
1742	2	58	100	70	10	2	1	2	2	2	1	2		4	3	3	2	3	3	3	3	2	3	3	2	1	1	1	4	4	5	1	4		0	0	0	0	0	1	0	0	0	0	0	0	0	0	0
1743	1	59	100	70	75	1	2	2	2	1	2	2		4	1	1	3	1	2	1	1	1	1	3	1	1	1	1	1	4	6	3	4		1	3	2	0	2	0	2	2	0	0	0	0	2	2	0
1744	2	71	80	60	65	1	2	2	2	1	2	2		4	1	1	1	1	1	1	1	1	2	3	1	1	1	2	3	4	6	6	4		3	3	3	2	0	2	2	2	0	3	2	0	2	0	0
1745	2	78	0	0		-99	-99
1746	1	86	100	80	10	2	1	2	2	2	2	2		3	1	3	3	3	3	3	3	3	3	3	2	2	2	2	1	1	1	3	4		0	0	1	0	1	0	0	0	0	0	0	0	0	0	0
1747	2	68	100	80	55	1	2	2	2	1	2	1		3	1	1	1	2	3	2	2	2	2	3	2	2	2	2	1	1	6	2	4		0	2	2	0	2	2	4	1	0	0	0	0	0	3	0
1748	2	61	100	80	25	1	2	1	2	2	1	1		4	2	2	3	2	3	2	2	3	3	3	1	1	1	1	2	5	5	4	4		0	2	2	0	1	3	3	2	1	2	2	1	2	3	1
1749	2	81	100	70	90	1	2	2	2	2	2	2		4	1	1	1	1	1	1	1	1	1	3	1	1	1	2	3	5	4	6	2		0	2	2	1	3	0	1	2	0	0	1	0	2	0	3
1750	2	71	100	80	25	1	2	1	2	1	2	2		4	1	2	3	2	3	2	3	3	3	3	2	2	1	2	3	5	5	4	2		0	0	4	3	3	3	0	1	0	0	0	0	3	0	3
1751	2	62	100	70	25	1	2	1	2	1	1	1		3	1	2	2	2	3	3	3	3	3	3	1	1	1	1	4	2	5	4	4		3	2	2	0	2	3	4	2	0	0	0	1	0	1	3
1752	2	41	100	70	10	2	1	1	2	1	2	2		4	2	3	3	3	3	3	2	3	3	3	2	2	2	2	2	3	4	5	4		0	0	1	0	3	0	1	1	0	0	0	2	0	0	0
1753	1	41	0	0		-99	-99
1754	1	63	100	90	10	2	1	1	2	2	1	2		3	2	3	3	3	3	2	3	3	3	3	2	2	2	2	1	1	2	2	5		0	0	0	0	0	0	3	0	0	0	0	0	0	0	0
1755	2	58	90	90	30	1	2	1	1	2	1	2		4	2	2	1	1	3	2	3	2	3	3	1	1	1	1	3	4	5	6	4		2	2	2	0	2	2	3	2	0	1	1	0	2	2	2
1756	2	60	100	90	20	2	1	1	2	1	2	2		3	1	3	3	3	3	1	3	3	3	3	2	2	2	2	1	1	1	2	6		0	0	0	1	0	0	1	0	0	0	0	0	0	0	0
1757	2	73	90	70	65	1	2	1	2	1	2	2		4	1	2	1	1	1	1	2	2	2	2	1	1	1	1	3	4	4	5	2		1	2	0	1	0	3	0	2	2	0	0	0	0	0	0
1758	2	42	0	0		-99	-99
1759	2	18	100	90	5	2	1	1	2	2	2	1		3	3	3	3	2	3	3	3	3	3	3	1	1	2	2	1	1	2	3	5		0	1	1	0	0	1	1	0	0	0	0	0	1	0	0
1760	1	50	100	80		-99	-99	2
1761	2	68	100	60		-99	-99	1
1762	1	72	100	70	20	2	1	2	2	1	2	1		3	1	3	3	2	3	2	3	3	3	3	2	2	2	2			2	1	2		3	3	2	3	1	1	4	1	0	1	1	0	2	1	0
1763	1	73	100	60	20	2	1	2	2	1	2	1		4	1	3	3	2	2	3	3	3	3	3	1	2	2	2	1	3	2	4	6		0	0	0	0	0	0	3	0	0	3	0	0	0	0	0
1764	1	46	100	80	0	2	1	2	2	1	2	2		2	3	3	3	3	3	3	3	3	3	3	2	2	2	2	1	1	1	1	6		0	0	0	2	0	0	0	0	0	0	0	0	2	0	0
1765	1	73	100	80	0	2	1	2	2	1	2	2		3	3	3	3	3	3	3	3	3	3	3	2	2	2	2	2	1	2	2	5		0	0	0	0	0	0	0	0	0	0	0	0	0	0	0
1766	1	73	100	90	20	2	1	2	2	1	2	2		3	1	3	3	3	2	2	3	3	3	3	2	2	2	1	3	1	5	2	4		0	0	0	0	0	0	0	0	0	0	0	0	0	0	0
1767	2	69	100	90	35	1	2	1	2	1	2	2		3	1	3	3	2	3	2	2	2	2	3	2	2	2	2	1	1	5	2	6		1	0	0	0	0	0	0	0	0	0	0	0	0	0	0
1768	2	74	100	60	30	1	2	2	2	2	2	2		3	1	3	3	2	2	1	3	3	3	3	2	2	2	2	1	2	1	2	4		0	0	0	0	0	1	0	0	0	0	0	0	0	0	0
1769	2	78	0	0		-99	-99
1770	1	34	100	90	0	2	1	1	2	2	1	2		3	3	3	3	3	3	3	3	3	3	3	1	1	1	1	2	2	2	3	4		0	2	2	0	0	2	3	1	0	0	1	0	1	2	1
1771	2	79	100	90	80	1	2	1	2	2	2	2		5	1	1	1	1	1	1	1	2	2	3	1	1	1	1	2	4	6	6	6		4	4	4	4	4	4	4	4	4	4	4	4	4	4	4
1772	2	69	80	40	70	1	2	2	2	1	2	2		5	1	1	2	1	1	1	1	1	1	2	1	1	1	1	4	5	6	6	1		3	4	3	3	3	3	4	3	4	4	4	0	3	3	2
1773	2	71	100	80	75	1	2	1	2	1	2	1		4	1	3	1	1	1	1	1	1	2	3	1	1	2	2	4	3	6	6	3		1	0	0	1	0	1	2	0	0	1	0	0	3	0	0
1774	2	42	100	70	0	2	1	1	2	2	1	1		3	3	3	3	3	3	3	3	3	3	3	2	2	2	2	1	1	2	2	6		0	0	0	0	0	0	2	0	0	0	0	0	0	0	0
1775	2	78	100	70	25	1	2	2	2	1	2	2		3	1	3	3	2	3	1	3	3	3	3	2	2	1	2	1	2	1	5	4		0	0	0	2	1	0	2	2	0	0	0	2	4	0	0
1776	1	42	100	90	35	1	2	1	1	1	1	2		3	2	2	2	2	3	2	2	2	3	3	1	1	1	1	2	2	4	4	4		2	1	2	1	0	3	2	1	0	0	0	0	0	0	0
1777	2	50	100	70	35	1	2	2	1	2	1	2		4	1	2	2	2	2	2	3	3	3	3	2	2	1	1	3	2	6	4	4		2	2	2	2	2	3	3	3	0	2	0	0	1	1	1
1778	2	43	0	0		-99	-99
1779	2	59	100	80		-99	-99	1
1780	2	89	80	90		-99	-99	1
1781	2	73	90	90	75	1	2	2	2	2	2	1		5	1	1	1	1	2	1	1	1	1	3	1	1	1	1	4	4	5	5	1		0	3	0	0	1	0	0	3	0	0	3	0	4	2	0
1782	1	78	0	0		-99	-99
1783	2	60	60	90	55	1	2	1	2	1	2	1		4	1	1	1	1	1	1	1	1	1	2	1	1	1	2	3	4	4	4	3		1	1	3	1	2	3	1	2	3	1	1	2	1	2	3
1784	1	30	0	0		-99	-99
1785	1	26	100	100	0	2	1	1	2	1	1	1		2	3	3	3	3	3	3	3	3	3	3	2	2	1	2	1	1	1	2	5		0	0	0	0	0	0	2	0	0	0	0	0	0	0	0
1786	2	68	100	90	20	2	1	2	2	1	2	2		4	2	2	2	3	3	2	3	3	3	3	2	2	1	1	2	1	4	4	3		0	3	0	0	2	2	2	4	0	0	4	0	0	4	0
1787	2	62				-99	-99	1	2	2	2	1		4	2	3	3	3	3	2	3	3	3	3	2	2	2	2	1	1	2	2	4		0	1	1	0	1	1	0	1	0	1	0	0	1	0	0
1788	2	30	100	100	0	2	1	1	2	1	2	2		3	3	3	3	3	3	3	3	3	3	3	1	2	2	2	2	2	3	3	5		1	1	1	0	0	1	3	1	0	0	0	0	0	0	0
1789	1	84	90	100		-99	-99	2
1790	2	63	100	90	15	2	1	2	2	2	2	1		3	2	3	3	2	3	2	3	3	3	3	1	1	1	1	3	3	4	4	5		1	1	0	0	1	1	2	1	0	0	0	0	0	0	0
1791	2	70	100	100		-99	-99	2
1792	2	39	100	100	20	2	1	1	1	1	1	1		4	1	2	3	3	3	3	2	3	3	3	1	1	1	1	4	4	5	6	2		2	3	2	1	4	1	4	3	1	2	4	2	2	4	1
1793	1	70	0	0		-99	-99
1794	2	41	100	100	5	2	1	2	1	2	1	2		3	2	3	3	3	3	3	3	3	3	3	2	2	2	2	1	1	3	2	5		0	0	0	0	0	0	0	0	0	0	0	0	0	0	0
1795	2	84	90	90		-99	-99
1796	2	40	100	70	25	1	2	1	2	2	2	2		3	1	3	3	3	3	2	2	2	3	3	1	1	1	1	2	2	4	4	4		0	1	0	0	0	0	1	1	0	0	0	0	2	0	0
1797	2	62	100	90	50	1	2	1	2	1	2	2		4	2	2	2	1	3	1	2	2	2	3	1	1	1	2	2	4	1	4	1		0	1	2	0	0	0	1	3	0	1	1	0	2	1	1
1798	1	73	100	100	15	2	1	1	2	1	2	2		3	1	3	3	3	3	2	3	3	3	3	2	2	2	2	1	1	5	3	4		0	0	1	0	0	4	0	0	0	0	0	0	1	0	3
1799	1	50	100	80	50	1	2	2	2	1	1	2		3	1	2	3	2	2	1	2	2	2	3	2	2	2	2	2	2	2	2	4		0	1	1	0	1	1	0	1	0	0	0	0	2	1	1
1800	2	33	100	90	25	1	2	1	2	1	2	2		5	2	3	3	2	3	2	2	2	3	3	1	1	1	2	5	5	4	5	4		4	2	2	3	2	2	3	2	2	2	2	1	2	4	1
1801	2	40	100	90	60	1	2	1	2	1	2	2		3	1	1	1	1	1	1	3	3	3	3	1	1	1	1	3	3	5	5	2		1	1	1	1	4	2	4	2	2	4	2	0	0	0	0
1802	2	42	0	0		-99	-99
1803	1	56	100	100		-99	-99	2
1804	2	19	100	80	15	2	1	1	2	2	2	1		3	2	2	3	3	3	2	3	3	3	3	1	1	2	2	1	2	3	5	6		3	3	4	2	0	2	4	0	1	1	0	0	0	0	0
1805	2	66	100	90		-99	-99	2
1806	2	53	100	90	30	1	2	1	2	1	1	2			2	3	3	2	3	2	2	2	2	3	1	1	1	1	4	3	4	4	3		2	4	4	2	4	3	4	4	4	1	3	2	2	4	3
1807	1	60	100	70	60	1	2	2	2	1	1	1		4	1	2	3	1	2	1	2	2	1	3	1	1	1	1	3	3	2	5	3		1	2	1	1	2	1	1	1	2	2	2	1	3	1	2
1808	2	23	0	0		-99	-99
1809	2	63	100	70	45	1	2	2	2	2	2	1		4	1	2	1	2	2	1	3	3	3	3	1	1	2	2	2	5	4	6	4		2	3	3	2	2	2	3	2	1	2	1	1	2	1	1
1810	2	87	100	80	100	1	2	1	2	1	2	1		5	1	1	1	1	1	1	1	1	1	1	1	1	1	2	4	4	6	6	2		2	0	3	0	1	3	3	2	0	0	1	0	2	3	0
1811	2	38	100	80		-99	-99	2
1812	2	55	100	80	0	2	1	2	2	1	2	1			3	3	3	3	3	3	3	3	3	3	2	2	2	2	1	1	2	2	5		0	0	0	0	0	1	0	0	0	0	0	0	0	0	0
1813	2	55	100	80		-99	-99	1
1814	2	54	90	40		-99	-99	1
1815	2	54	100	80		-99	-99	2	2	1	1	1		3		3	3	2	3	2	3	3	3	3	2	1	2	2	2	1	2	2	4		1	1	1	0	1	1	1	1	1	1	1	0	1	1	0
1816	2	34	100	80	10	2	1	1	2	1	1	1		2	2	3	3	3	3	2	3	3	3	3	1	1	1	1	3	3	4	5	4		3	2	2	0	1	2	3	2	0	2	0	0	3	1	0
1817	1	57	0	0		-99	-99
1818	2	53	100	80	75	1	2	1	2	2	2	2		3	1	1	2	1	2	2	1	1	2	2	1	2	2	2	2	2	2	4	5		0	1	0	1	1	0	1	1	0	0	0	0	1	0	0
1819	2	53	100	70	5	2	1	2	2	1	1	2			2	3	3	3	3	3	3	3	3	3	2	2	2	2	1	1	2	2	6		2	0	2	1	0	2	1	0	0	2	0	0	4	0	3
1820	2	52	100	80		-99	-99	2	2	1	1	2		4	2	1	2	2		1	2	2	1	3	1	1	2	2	2	4	4	4	4		0	0	0	0	0	2	0	2	1	0	2	0	4	1	1
1821	1	67	100	80	55	1	2	2	2	1	2	2		4	1	2	2	1	1	2	2	2	3	3	2	2	2	2	3	3	4	6	3		3	4	2	1	2	3	2	2	1	2	2	1	4	3	2
1822	1	40	100	90	0	2	1	2	1	1	1	2		2	3	3	3	3	3	3	3	3	3	3	2	2	2	2	1	1	2	2	6		0	0	0	0	0	0	1	0	0	0	0	0	0	0	0
1823	1	81	100	70	10	2	1	2	2	1	2	2		1	1	3	3	3	3	3	3	3	3	3	2	2	2	2	1	1	1	2	6		0	0	0	0	0	0	0	0	0	0	0	0	1	0	1
1824	1	64	100	70		-99	-99	2
1825	2	51	100	80	20	2	1	2	2	1	1	2		3	1	3	3	2	3	2	3	3	3	3	2	2	2	2	1	2	2	1	5		1	0	0	0	0	1	1	0	0	0	0	0	0	0	1
1826	1	49	0	0		-99	-99
1827	1	19	90	40	40	1	2	2	2	2	2	1		3	2	2	2	2	2	2	2	2	2	2	1	2	1	1	4	2	4	5	2		0	4	1	0	3	2	1	0	0	1	0	0	0	1	0
1828	2	32	100	80	0	2	1	1	1	2	2	1		3	3	3	3	3	3	3	3	3	3	3	2	2	2	2	2	1	2	2	4		0	0	1	0	0	1	2	0	0	0	0	0	0	0	0
1829	2	79	0	0		-99	-99
1830	2	49	100	70		-99	-99	1
1831	1	27	0	0		-99	-99
1832	2	27	100	90	0	2	1	1	1	2	1	1		3	3	3	3	3	3	3	3	3	3	3	2	2	2	2	2	1	4	3	5		0	0	0	0	0	1	1	0	0	0	0	0	0	0	0
1833	2	37	100	80	10	2	1	1	2	1	1	2		3	2	2	3	3	3	3	3	3	3	3	2	2	1	1	1	2	1	1	4		1	2	1	0	2	1	1	2	1	1	1		0	1	1
1834	2	41	100	90	15	2	1	1	2	1	1	2		5	1	3	3	2	3	3	3	3	3	3	2	2	1	2	5	4	6	3	1		3	3	4	1	4	4	4	4	4	4	4	3	4	4	0
1835	2	48	100	70	0	2	1	1	1	1	1	2		3	3	3	3	3	3	3	3	3	3	3	2	2	1	1	5	2	4	4	3		0	2	3	1	0	2	3	3	2	2	0	0	2	0	0
1836	1	52	100	70	0	2	1	2	2	1	1	2		2	3	3	3	3	3	3	3	3	3	3	2	2	2	2	1	1	2	3	6		0	1	1	0	0	1	0	0	0	0	0	0	0	0	0
1837	1	59	90	40	0	2	1	2	2	1	2	2		4	2	3	3	3	3	2	3	3	3	3	2	2	1	1	2	1	3	5	5		0	1	3	0	1	1	0	1	0	0	0	0	3	0	0
1838	1	63	100	60		-99	-99	2
1839	1	27	0	0		-99	-99
1840	1	49	90	40	65	1	2	1	2	1	2	1		4	1	1	3	1	2	1	1	1	1	3	1	1	2	2	3	5	4	5	6		0	0	0	0	0	0	4	0	0	4	0	0	4	0	2
1841	1	19	90	70	0	2	1	1	2	2	2	1		3	3	3	3	3	3	3	2	2	3	3	2	2	2	2	1	1	1	2	6		0	0	1	0	0	0	0	0	1	0	0	0	0	0	1
1842	1	47	90	70	20	2	1	1	2	1	2	2		4	1	2	3	2	3	2	2	3	3	3	1	2	1	2	1	1	2	4	3		3	2	3	1	0	1	3	2	0	1	0	0	3	2	1
1843	2	60	100	60	80	1	2	2	2	1	1	2		5	1	1	1	1	2	1	1	1	2	3	1	1	2	1	5	5	4	6	4		3	3	2	0	0	0	0	0	0	0	0	0	4	0	0
1844	1	51	90	80	35	1	2	2	2	2	2	2		4	1	2	2	1	2	2	2	3	3	3	1	1	1	1	3	3	3	4	4		0	0	0	2	0	0	0	0	0	2	0	0	0	0	0
1845	1	76	90	40		-99	-99	2
1846	2	68	90	70	-5	2	1	2	2	1	2	2		3	2	3	3	3	3	3	3	3	3	3	2	2	2	2	1	1	1	1	6		2	0	0	2	0	0	1	0	0	0	0	0	0	0	0
1847	2	45	100	80	30	1	2	2	2	1	2	2		4	2	2	1	3	3	3	2	2	3	3	2	1	2	2	1	1	2	2	5		1	0	2	0	0	1	1	0	1	0	0	0	2	1	2
1848	2	41	0	0		-99	-99
1849	1	53	100	70	25	1	2	2	2	1	1	2		4	1	2	3	2	3	3	2	3	3	3	1	1	2	2	2	3	3	4	5		1	3	2	2	1	2	2	1	1	2	1	1	1	0	2
1850	2	78	100	70	55	1	2	2	2	2	2	2		4	1	2	2	1	2	1	2	2	3	3	1	1	1	1	3	5	4	5	1		3	2	3	2	4	2	3	3	2	0	3	2	3	2	0
1851	2	29	0	0		-99	-99
1852	2	76	100	60	55	1	2	1	2	2	2	2		5	1	1	3	1	1	3	2	2	2	3	1	2	2	2	1	2	5	4	5		3	0	4	0	0	0	3	1	3	0	1	0	0	0	0
1853	1	54	100	60	10	2	1	2	2	1	1	1		3	2	3	3	3	3	2	3	3	3	3	2	2	2	2	1	1	4	4	5		0	0	0	0	0	1	2	0	0	0	0	0	0	0	0
1854	2	82	100	60		-99	-99	1
1855	1	53	100	60	55	1	2	2	2	1	2	2		5	1	1	3	2	3	1	1	2	2	3	2	1	2	2	4	1	1	6	3		2	3	2	2	3	3	0	2	0	2	0	0	3	0	0
1856	2	53	100	80	15	2	1	1	1	2	1	2		4	2	3	3	3	3	1	3	3	3	3	1	1	2	2	3	4	4	3	6		0	0	2	0	0	2	3	0	2	0	0	0	2	0	2
1857	1	61	0	0		-99	-99
1858	2	39	100	90	10	2	1	1	2	1	1	1		3	2	3	3	2	3	3	3	3	3	3	2	2	1	1	2	2	4	3	4		1	1	1	0	0	2	3	1	0	2	0	0	0	0	0
1859	2	45	100	60	5	2	1	1	1	1	1	1		2	2	3	3	3	3	3	3	3	3	3	2	2	2	2	1	1	4	3	6		0	0	0	0	0	3	3	0	0	0	0	0	0	0	1
1860	2	84	100	50	95	1	2	2	2	2	2	1		4	1	1	1	1	1	1	1	1	1	2	1	1	2	2	3	1	3	6	4		0	0	2	0	0	1	0	1	1	3	0	0	1	0	0
1861	2	40	100	70	0	2	1	2	1	1	1	2		2	3	3	3	3	3	3	3	3	3	3	2	2	2	2	1	1	2	3	5		0	0	0	0	0	0	0	0	0	0	0	0	0	0	0
1862	2	24	0	0		-99	-99
1863	2	41	100	90		-99	-99	1
1864	1	54	0	0		-99	-99
1865	2	47	100	80	20	2	1	1	1	1	1	2		4	2	3	3	2	3	2	3	3	2	3	2	2	1	2	1	3	3	4	5		0	0	0	0	0	0	0	0	2	0	0	0	0	0	0
1866	2	71	100	70		-99	-99	1
1867	1	78	100	80	65	1	2	2	2	2	2	1		4	1	2	3	1	2	1	1	1	2	3	1	1	2	2	3	1	4	4	6		1	0	1	0	0	0	0	0	0	0	0	0	0	0	0
1868	1	77	100	70	10	2	1	1	2	1	2	2		4	1	3	3	3	3	3	3	3	3	3	1	2	2	1	1	3	4	4	4		0	0	1	0	0	2	2	1	0	0	0	0	2	0	0
1869	1	90	100	60		-99	-99	1
1870	1	36	100	60	5	2	1	1	2	1	1	2		4	2	3	3	3	3	3	3	3	3	3	2	2	2	1	1	2	3	2	4		1	0	0	1	0	1	1	0	0	1	0	0	0	0	1
1871	2	54	100	90	15	2	1	1	2	2	1	2		4	2	3	3	2	3	2	3	3	3	3	1	1	1	1	2	2	4	3	3		2	3	3	4	2	3	4	2	1	3	1	1	4	0	1
1872	2	56	100	60	90	1	2	1	2	1	2	2		5	1	1	1	1	1	1	1	1	2	2	1	1	1	1	5	5	5	6	6		4	3	4	4	4	3	4	3	3	3	4	2	3	4	2
1873	2	72	100	60	65	1	2	2	2	1	2	2		5	1	2	2	1	1	1	2	2	2	3	1	2	1	1	5	4	5	5	3		1	2	3	2	1	3	3	3	2	4	2	0	1	0	0
1874	2	79	0	0		-99	-99
1875	2	74	0	0		-99	-99
1876	2	59	100	70	35	1	2	2	2	1	1	2		4	1	2	2	2	3	2	3	2	3	3	1	1	1	1	3	4	5	5	4		1	3	2	0	3	3	2	3	3	1	1	0	2	1	3
1877	2	27	0	0		-99	-99
1878	2	62	100	60	25	1	2	2	2	2	1	2		4	1	2	2	2	3	3	3	3	3	3	2	2	1	1	3	4	4	3	3		0	0	1	0	2	1	0	2	0	0	0	0	1	0	0
1879	1	45	100	80	0	2	1	1	2	1	1	1		2	3	3	3	3	3	3	3	3	3	3	2	2	2	2	2	2	3	2	5		2	1	1	1	2	1	1	1	0	0	0	0	2	1	3
1880	2	25	100	70	0	2	1	1	2	1	1	1		3	3	3	3	3	3	3	3	3	3	3	2	2	2	2	1	1	2	3	5		1	0	0	0	0	1	2	1	0	0	0	0	0	0	0
1881	1	78	100	70		-99	-99	1
1882	1	25	100	80	0	2	1	1	2	1	1	2		2	3	3	3	3	3	3	3	3	3	3	2	2	2	2	1	1	3	4	5		1	0	0	0	0	1	2	0	0	0	0	0	0	0	0
1883	2	52	0	0		-99	-99
1884	2	43	100	80	0	2	1	1	2	1	1	1		3	3	3	3	3	3	3	3	3	3	3	2	2	1	1	1	1	2	4	4		0	1	1	0	0	1	2	1	0	0	0	0	0	0	0
1885	2	74	100	80	45	1	2	2	2	2	2	1		4	1	2	2	1	3	2	2	2	3	3	1	1	1	1	3	3	3	3	4		2	2	2	2	3	2	2	3	2	3	1	2	2	1	1
1886	1	43	100	60	25	1	2	1	2	1	1	1		4	2	3	2	2	3	3	2	2	3	3	1	2	1	2	4	3	4	4	3		2	4	3	2	3	3	2	3	3	2	1	2	3	4	3
1887	1	56	100	70	30	1	2	2	2	2	2	1		4	1	3	3	3	3	2	1	2	3	3	1	1	2	2	1	5	1	4	6		0	0	0	0	0	0	0	0	0	0	0	0	1	0	0
1888	2	54	100	70	45	1	2	1	2	2	1	2		4	2	1	1	2	3	2	2	2	3	3	1	1	2	2	2	2	4	4	5		2	1	1	0	1	0	1	0	1	0	0	0	1	0	2
1889	1	81	100	70	70	1	2	1	2	1	2	1		4	1	1	3	1	2	1	1	1	2	3	1	1	1	1	3	3	4	4	2		2	2	3	0	1	2	2	1	3	0	2	0	1	2	2
1890	2	55	100	70	5	2	1	2	2	2	1	1		4	2	3	3	3	3	3	3	3	3	3	2	2	2	2	2	2	4	5	2		1	0	0	1	2	2	3	2	2	1	1	0	0	1	1
1891	2	57	100	50	65	1	2	1	2	2	2	1		5	1	2	2	1	1	1	2	2	2	3	1	1	1	1	5	5	4	5	3		0	3	3	0	2	1	3	0	0	0	0	0	2	0	1
1892	2	31	0	0		-99	-99
1893	2	71	100	70	65	1	2	1	2	1	2	2		4	1	2	2	1	1	1	2	2	2	3	1	1	1	1	3	3	5	4	3		0	2	4	4	0	1	0	2	0	1	1	0	1	0	2
1894	1	70	100	70	15	2	1	2	2	1	2	2		3	2	3	3	2	2	3	3	3	3	3	1	2	1	1	1	1	2	1	1		2	2	1	1	0	1	2	0	0	0	0	1	1	1	1
1895	2	57	100	50	10	2	1	2	2	1	2	2		4	2	2	3	3	3	3	3	3	3	3	2	2	1	1	2	2	4	4	4		0	1	0	0	1	0	0	1	0	0	0	0	0	0	0
1896	2	58	100	60	60	1	2	2	2	1	1	2		4	2	1	1	2	2	1	2	2	2	3	2	1	2	2	2	4	4	5	4		3	3	3	1	1	3	3	3	1	3	3	1	4	3	3
1897	1	40	100	80	10	2	1	2	2	1	2	2		3	2	2	3	3	3	3	3	3	3	3	2	2	2	2	1	1	2	3	5		0	0	1	0	0	0	0	1	0	0	0	0	0	0	0
1898	2	70	100	90	20	2	1	1	1	2	2	1		3	2	3	3	2	3	2	3	2	3	3	2	2	2	2	1	1	2	1	2		0	0	0	0	0	1	1	0	0	0	0	0	1	0	0
1899	2	73	100	70	90	1	2	2	2	2	2	2		4	1	1	1	1	1	1	1	1	1	3	1	1	2	2	4	4	3	4	4		0	2	2	2	2	1	2	2	0	3	2	0	3	0	2
1900	2	62	100	90		-99	-99	1	2	1	2	2		4	1	1	1	2	3	1		3	3	3	1	1	1	1	3	4	5	6	3		2	4	3	2	2	4	2	3	3	2	3	2	3	4	4
1901	2	42		0		-99	-99		2	1	2	2		4	2	2	3	2	3	2	3	3	3	3	2	1	2	2	1	4	1	4	6		2	0	3	0	0	1	4	0	0	0	0	0	1	2	3
1902	1	65	100	70	40	1	2	2	2	1	2	2		4	2	2	2	1	2	2	3	3	3	2	1	2	1	1	4	4	5	4	3		2	4	1	1	4	3	2	4	0	2	3	0	2	3	0
1903	2	61	100	70	40	1	2	2	2	1	1	2		4	3	2	2	2	2	2	2	2	2	3	1	2	2	2	1	1	6	6	6		0	1	0	0	0	0	0	0	0	0	0	0	0	0	0
1904	1	38	100	70	20	2	1	2	2	1	1	1		3	2	2	2	3	3	2	3	3	3	3	1	1	2	2	3	3	4	1	5		1	2	1	0	0	2	3	1	0	1	0	0	0	0	0
1905	2	74	100	70	70	1	2	1	2	1	2	2		5	3	2	1	2	1	2	1	2	1	1	1	1	1	1	3	2	2	4	2		1	2	2	0	3	2	1	4	0	2	3	0	1	1	0
1906	1	38	100	90	0	2	1	2	2	2	1	2		3	3	3	3	3	3	3	3	3	3	3	2	2	2	2	2	1	2	2	6		0	1	0	0	0	0	0	0	0	0	0	0	0	0	0
1907	2	38	100	80	0	2	1	1	1	2	1	2		4	3	3	3	3	3	3	3	3	3	3	2	2	1	1	4	1	5	5	2		0	3	3	0	2	3	2	3	0	1	3	0	1	3	1
1908	2	38	100	90	20	2	1	1	2	2	1	1		3	2	3	3	2	3	1	3	3	3	3	2	2	2	1	1	2	3	5	3		1	3	0	0	2	4	4	3	0	2	3	0	4	1	0
1909	1	70	100	80	5	2	1	2	2	1	2	2		4	2	3	3	3	3	3	3	3	3	3	2	2	2	2	1	1	1	2	5		0	0	3	0	0	1	0	0	0	0	0	0	0	0	0
1910	1	37	100	90	0	2	1	2	1	2	1	1		2	3	3	3	3	3	3	3	3	3	3	2	2	2	2	2	1	2	2	5		0	1	0	0	2	0	0	1	0	0	0	0	0	0	0
1911	1	44	100	80	0	2	1	2	2	1	1	1		4	3	3	3	3	3	3	3	3	3	3	2	2	2	2	1	1	3	2	4		0	1	1	0	1	2	0	1	2	2	1	1	0	1	2
1912	2	37	100	90	0	2	1	1	2	1	1	2		3	3	3	3	3	3	3	3	3	3	3	2	2	2	2	1	1	2	4	5		1	0	1	1	0	1	2	1	0	2	0	1	2	0	1
1913	2	38	90	60	55	1	2	2	2	2	2	1		5	1	2	2	1	2	1	1	2	3	2	1	1	1	1	4	5	4	6	2		3	3	3	3	0	2	3	3	4	3	2	3	4	2	0
1914	2	75	100	50	70	1	2	2	2	2	2	1		5	1	1	1	1	1	1	2	3	3	2	1	1	1	1	1	4	3	6	1		1	0	0	0	0	0	1	0	0	0	0	0	2	0	0
1915	2	82	0	0		-99	-99
1916	2	75	100	90	30	1	2	1	2	2	2	2		3	2	1	2	2	3	2	3	3	3	3	2	2	2	2	1	1	1	2	6		0	0	0	0	0	0	0	0	0	0	0	0	1	0	0
1917	2	40	100	70	40	1	2	2	2	1	2	1		5	1	2	1	2	3	2	2	3	3	3	1	1	1	1	4	5	5	6	1		2	4	3	0	4	4	4	4	0	1	4	3	2	3	2
1918	2	52	100	60	20	2	1	2	2	1	2	1		4	2	3	3	2	3	2	3	2	3	3	1	1	2	2	2	2	1	4	6		1	0	1	0	0	0	3	0	0	1	0	0	0	0	0
1919	2	57	100	90	15	2	1	1	2	1	2	2		3	2	3	3	2	3	3	2	3	3	3	2	2	2	2	1	1	2	4	6		0	0	0	0	0	1	1	0	0	1	0	0	0	0	0
1920	1	80	90	70	65	1	2	2	2	1	2	2		4	1	1	3	1	2	1	1	1	1	3	1	1	2	2	5	2	1	6	6		0	1	1	0	0	1	0	0	0	0	0	0	0	0	0
1921	2	83	90	60	90	1	2	2	2	1	2	2		5	1	1	1	1	1	1	1	1	1	1	1	1	2	2	4	5	6	6	2		1	0	1	1	2	1	2	2	2	0	3	0	4	3	0
1922	2	74	100	90	70	1	2	2	2	2	2	2		4	1	1	1	1	2	2	1	2	2	3	1	1	2	2	4	3	5	5	3		1	3	2	0	0	0	0	4	0	0	0	0	1	0	0
1923	1	78	100	80	80	1	2	2	2	1	2	2		4	1	1	2	1	2	2	1	1	1	2	1	1	1	1	4	4	4	6	3		1	2	3	0	0	1	3	1	0	3	2	0	3	3	1
1924	2	61	100	80	10	2	1	1	2	1	1	2		3	2	3	2	3	3	3	3	3	3	3	2	2	2	2	1	1	4	2	6		1	0	0	0	0	1	0	1	0	0	0	0	0	0	1
1925	2	81	100	90	60	1	2	2	2	2	2	2		5	1	1	2	2	3	1	1	2	2	3	1	1	1	1	3	4	5	5	4		1	2	2	2	0	1	2	2	0	1	0	0	2	0	3
1926	2	65	100	70	45	1	2	2	2	1	2	2		5	1	3	1	1	2	1	3	3	3	3	1	1	1	1	5	1	5	6	1		2	4	4	0	2	3	3	3	3	0	3	0	0	2	2
1927	2	56	100	70	20	2	1	2	2	1	2	2		3	2	3	2	2	3	3	2	3	3	3	1	1	1	1	2	2	4	6	3		1	1	2	2	0	2	3	1	0	2	0	0	0	1	0
1928	1	61	100	70	0	2	1	1	2	1	2	2		4	3	3	3	3	3	3	3	3	3	3	2	2	2	2	1	1	4	4	4		0	1	0	0	0	1	2	1	1	1	1	1	1	1	1
1929	2	55	100	80	15	2	1	2	2	1	1	2		3	2	3	2	3	3	2	3	3	3	3	2	2	2	2	1	2	1	4	6		0	0	0	2	0	0	2	0	0	0	0	0	4	0	0
1930	2	91	90	50		-99	-99	1
1931	2	55	100	70	15	2	1	2	2	2	1	1		3	2	2	3	3	3	2	3	3	3	3	1	1	1	2	4	4	5	5	2		4	0	3	0	0	3	0	4	0	0	4	4	4	0	4
1932	2	43	100	90	15	2	1	1	2	2	1	2		3	2	2	2	3	3	3	3	3	3	3	1	2	2	2	1	4	6	3	5		0	0	1	2	0	2	2	0	0	0	0	0	3	0	0
1933	1	32	100	90	0	2	1	1	2	1	1	2		3	3	3	3	3	3	3	3	3	3	3	1	1	2	2	1	4	2	2	6		0	0	0	0	0	1	0	0	0	0	0	0	1	0	0
1934	2	68	100	70	30	1	2	1	2	1	2	2		4	1	3	3	2	2	1	3	3	3	3	2	2	2	2	1	2	1	2	5		0	0	0	0	0	0	1	0	0	0	0	0	0	0	0
1935	2		0	0		-99	-99
1936	2	28	100	100	10	2	1	1	1	1	2	2		4	2	3	3	3	3	3	3	2	3	3	1	2	2	2	2	2	2	4	4		1	2	1	0	1	1	4	1	0	0	1	0	0	0	0
1937	2	74	100	100	85	1	2	1	2	1	2	2		5	1	1	1	1	2	1	1	1	1	3	1	1	1	1	4	4	3	6	2		2	4	3	0	0	3	3	3	3	0	4	3	3	2	3
1938	2		0	0		-99	-99
1939	1		0	0		-99	-99
1940	2	55	90	90	30	1	2	2	2	1	2	2		3	1	2	2	2	3	2	2	2	3	3	2	1	2	2	2	2	3	4	5		1	2	1	2	2	2	2	2	1	1	0	0	3	2	1
1941	2	43	90	80	-10	2	1	1	2	1	2	1		4	3	3	3	3	3	3	3	3	3	3	1	2	1	2	3	2	2	2	4		1	0	1	0	1	2	1	2	0	0	0	0	0	0	1
1942	2	49	100	90	25	1	2	1	2	1	1	2		4	2	2	3	2	3	3	2	2	3	3	2	1	1	1	4	4	5	4	2		2	4	3	3	3	3	3	2	2	2	3	1	3	3	3
1943	1	87	80	90	35	1	2	2	2	1	2	1		3	1	2	2	1	2	2	2	2	2	3	2	2	2	2	1	1	2	2	5		1	0	0	0	0	0	0	0	0	0	0	0	0	0	0
1944	2	46	100	90	15	2	1	1	1	1	2	1		3	1	3	3	2	3	3	3	3	3	3	2	2	2	2	1	1	3	3	4		0	0	1	1	0	1	0	0	0	1	0	0	1	0	0
1945	2	43	0	0		-99	-99
1946	2	89	70	50		-99	-99	2
1947	2	47	100	90	40	1	2	1	2	1	1	1		4	1	2	1	1	3	2	3	3	3	3	1	2	1	1	5	3	5	4	3		1	3	4	1	3	0	3	4	3	2	0	0	3	0	0
1948	2	22	0	0		-99	-99
1949	1	66	0	0		-99	-99
1950	2	30	100	100	40	1	2	1	1	1	1	1		3	2	2	2	2	2	2	2	2	3	3	1	1	2	2	2	3	6	3	4		1	2	4	4	1	3	3	2	4	4	0	1	3	3	1
1951	1	79	90	100	50	1	2	2	2	2	2	2		4	1	1	3	1	3	1	1	2	2	3	1	2	2	2	1	2	1	4	6		0	0	0	0	0	0	0	0	0	0	0	0	0	0	0
1952	1	74	90	90	75	1	2	1	2	1	2	2		3	2	1	2	2	1	1	1	1	1	1	2	2	2	2	2	1	3	1	5		2	2	2	1		1	3	1	1	0	0	0	0	2	0
1953	2	70	80	90		-99	-99	1
1954	1	73	90	90		-99	-99	2
1955	1	38	100	90	5	2	1	1	2	1	1	2		3	2	3	3	3	3	3	3	3	3	3	1	1	2	2	2	2	4	4	4		1	2	1	1	0	2	1	1	0	0	1	0	2	0	0
1956	1	81	50	90	50	1	2	2	2	2	2	2		5	1	1	1	1	1	1	1	1	1	1	1	1	1	2	5	4	6	6	1		1	3	4	0	3	2	0	4	0	3	1	0	3	3	0
1957	1	57	90	100	50	1	2	2	2	1	2	2		4	1	2	2	1	2	2	2	1	2	3	1	1	1	1	4	3	5	5	3		4	3	4	1	0	2	4	1	0	2	3	1	3	2	1
1958	2	83	90	100	30	1	2	2	2	1	2	2		4	1	2	1	1	2	3	3	3	3	3	1	2	2	2	1	3	4	3	2		0	2	0	0	2	1	0	2	0	0	0	0	0	2	0
1959	1	64	100	100	20	2	1	2	2	1	1	2		4	1	3	3	2	3	3	3	2	3	3	2	2	2	2	1	1	2	2	6		0	0	0	0	0	1	0	0	0	0	0	0	0	0	0
1960	2	70	100	90	55	1	2	2	2	1	2	2		4	1	1	2	2	3	2	1	1	3	3	2	2	2	2	2	2	3	4	4		3	2	3	2	1	3	4	2	0	1	0	0	3	0	0
1961	1		100	100		-99	-99	2
1962	1	49		0		-99	-99		2	2	2	2		5	1	1	1	1	1	1	1	1	1	1	1	1	1	1	5	5	5	6	4		4	3	2	0	2	2	4	2	2	2	0	0	3	1	1
1963	2	67		0		-99	-99		2	2	2	2		3	1	3	3	2	3	3	3	3	3	3	2	2	1	1	3	3	5	5	4		0	3	0	0	2	2	1	2	0	0	2	0	2	2	0
1964	1	67	0	0		-99	-99
1965	2	17	100	80	5	2	1	1	2	2	2	1		2	2	3	3	3	3	3	3	3	3	3	2	1	2	2	2	3	4	2	6		1	0	0	2	0	0	2	0	0	0	0	0	0	0	0
1966	2	38	100	90	5	2	1	2	2	1	1	1		3	2	3	3	3	3	3	3	3	3	3	2	2	1	2	2	2	4	4	5		0	1	0	0	0	2	0	1	1	0	0	0	0	0	0
1967	1	45	100	70	5	2	1	2	2	1	1	2		4	2	3	3	3	3	3	3	3	3	3	2	2	2	2	1	1	1	1	6		0	0	0	0	0	0	1	0	0	0	0	0	0	0	0
1968	1	62	100	90	5	2	1	2	2	1	2	1		3	2	3	3	3	3	3	3	3	3	3	2	2	1	1	3	1	3	3	4		0	1	1	0	0	2	0	2	0	0	2	0	1	2	1
1969	2	79	90	80	55	1	2	2	2	1	2	2		5	1	1	1	1	2	1	2	2	3	3	1	1	1	1	4	5	4	4	3		3	2	2	2	1	2	3	3	0	1	0	0	1	0	0
1970	1	44	0	0		-99	-99
1971	1	21	100	80	10	2	1	1	1	2	2	1		3	2	3	3	3	3	3	3	2	3	3	2	2	1	1	4	2	4	4	3		0	3	2	0	3	2	4	3	0	1	2	0	2	1	0
1972	2	52	100	70	15	2	1	2	2	1	1	2		3	3	3	3	2	3	2	2	3	3	3	1	1	2	2	2	1	6	3	5		3	0	2	0	0	3	0	0	0	3	0	0	0	0	3
1973	2	41	100	70	5	2	1	1	2	1	1	1		2	2	3	3	3	3	3	3	3	3	3	2	2	2	2	1	2	2	4	5		3	0	1	2	0	2	3	0	0	2	2	0	3	0	1
1974	1	28	0	0		-99	-99
1975	2	79	100	80	85	1	2	1	2	2	2	1		4	1	1	1	1	2	1	1	1	1	3	1	1	1	1	2	3	4	5	1		2	3	2	1	2	1	3	3	3	4	3	0	1	4	3
1976	1	80	100	70	30	1	2	2	2	1	2	2		3	2	2	2	2	2	2	3	3	3	3	2	2	2	2	1	1	5	1	6		0	0	0	0	0	0	1	0	0	0	0	0	0	0	0
1977	1	45	100	90	0	2	1	1	1	1	1	2		2	3	3	3	3	3	3	3	3	3	3	2	2	2	2	1	1	2	1	5		0	0	0	0	0	1	2	1	0	0	0	0	0	0	0
1978	1	81	100	60		-99	-99	2
1979	2	63	100	70	50	1	2	2	2	2	2	2		3	1	1	1	1	2	2	3	3	3	3	2	2	2	2	1	1	1	4	6		0	0	2	0	0	1	0	0	0	0	0	0	1	0	0
1980	2	50	100	70	5	2	1	1	2	1	1	2		3	2	3	3	3	3	3	3	3	3	3	2	2	2	2	1	2	4	4	5		3	0	2	0	0	0	2	0	0	0	0	0	0	0	1
1981	1	71	100	90	10	2	1	1	2	1	2	2		3	2	3	3	2	3	3	3	3	3	3	2	2	2	2	1	1	1	2	6		1	1	0	0	0	0	1	0	0	2	1	0	0	0	1
1982	2	44	100	90	15	2	1	1	2	2	1	2		4	2	3	3	2	3	2	3	3	3	3	2	2	1	2	2	2	4	4	5		0	0	0	0	1	0	1	1	0	0	0	0	0	1	0
1983	2	66	100	80	50	1	2	1	2	1	2	2		4	1	2	1	1	2	1	3	3	3	3	1	1	2	2	5	5	6	5	2		4	0	1	0	2	2	4	3	0	0	0	0	2	0	1
1984	2	39	100	70	45	1	2	1	1	1	2	2		5	1	2	1	1	3	2	2	3	3	3	1	1	1	1	4	4	5	5	3		4	3	4	2	1	3	4	3	2	4	3	2	3	4	4
1985	1	79	100	80		-99	-99	2
1986	2	59	0	0		-99	-99
1987	2	62	0	0		-99	-99
1988	2	74	100	80	25	1	2	2	2	2	2	2		4	1	3	3	2	3	1	3	3	3	3	1	1	1	2	5	2	6	6	1		0	0	0	0	2	4	0	4	2	0	0	0	2	0	1
1989	2	49	100	50	20	2	1	2	2	1	2	2		1	2	3	2	2	3	2	3	3	3	3	1	2	2	2	1	1	2	2	1		0	0	0	0	0	0	0	1	1	0	0	0	0	0	0
1990	2	37	100	90	5	2	1	2	1	1	2	2		3	2	3	3	3	3	3	3	3	3	3	2	2	2	1	2	1	3	4	5		0	0	1	0	0	1	1	1	0	0	0	1	0	0	0
1991	1	64	100	80	0	2	1	2	2	2	2	2		1	3	3	3	3	3	3	3	3	3	3	2	2	2	2	1	1	1	1	6		0	0	0	0	0	0	0	0	0	0	0	0	0	0	0
1992	1	75	100	70		-99	-99	1
1993	2	21	100	80	5	2	1	1	1	1	2	2		2	2	3	3	3	3	3	3	3	3	3	1	2	2	2	1	3	3	3	4		1	3	1	0	0	2	3	0	0	0	0	0	4	1	0
1994	2	52	100	60	40	1	2	1	2	1	2	2		5	1	1	2	1	2	3	3	3	3	3	1	1	1	1	4	4	4	4	3		1	1	4	0	3	4	3	4	4	0	4	0	1	3	4
1995	2	35	100	90	5	2	1	2	2	1	1	2		3	3	3	3	2	3	3	3	3	3	3	1	1	2	1	2	2	5	4	3		1	4	2	1	3	4	3	3	4	0	3	0	1	2	2
1996	2	19	100	90	5	2	1	1	2	2	2	1		4	2	3	3	3	3	3	3	3	3	3	1	2	1	1	4	3	4	4	4		2	3	2	4	3	2	4	2	1	1	1	1	2	1	0
1997	2	22	100	70		-99	-99	2
1998	2	56	100	80	40	1	2	1	2	1	1	1		4	1	2	2	2	3	2	2	2	3	3	1	1	1	1	4	5	4	5	4		2	3	3	1	1	3	3	2	1	2	3	1	3	1	2
1999	1	55	100	80	95	1	2	2	2	2	2	1		5	1	1	1	1	1	1	1	1	1	2	1	1	1	2	5	5	6	6	1		2	4	3	4	0	4	0	4	2	4	4	0	4	4	4
[truncated: 262 more rows]
[truncated: 50 more columns]
