# Supplementary material for: Incongruent Views of Functioning between Patients and Gastroenterologists: A Mixed Methods Study
Source: Healthcare (Basel). 2022 Dec 26;11(1):62. doi: 10.3390/healthcare11010062 (PMC9818837; doi:10.3390/healthcare11010062)
Supplement: Supplementary file 1 [file healthcare-11-00062-s001.zip › Syntax.txt]

* Encoding: UTF-8.
****Correlations

*****Cronbach's Alpha (α)*****

****PDRQ****

RELIABILITY
  /VARIABLES=PDRQ_1 PDRQ_2 PDRQ_3 PDRQ_4 PDRQ_5 PDRQ_6 PDRQ_7 PDRQ_8 PDRQ_9
  /SCALE('PDRQ') ALL
  /MODEL=ALPHA.


****PCS overall*****

RELIABILITY
  /VARIABLES=SF1_rec SF2_rec SF3_rec_1 SF4_rec SF5_rec SF9_rec
  /SCALE('ALL VARIABLES') ALL
  /MODEL=ALPHA.

****MCS overall****

RELIABILITY
  /VARIABLES=SF11_rec SF8_rec SF6_rec SF7_rec SF10_rec SF12_rec
  /SCALE('ALL VARIABLES') ALL
  /MODEL=ALPHA.

****Somatisation****

RELIABILITY
  /VARIABLES=BSI_1 BSI_4 BSI_7 BSI_10 BSI_13 BSI_16
  /SCALE('ALL VARIABLES') ALL
  /MODEL=ALPHA.

***Depression***

RELIABILITY
  /VARIABLES=BSI_2 BSI_5 BSI_8 BSI_11 BSI_14 BSI_17
  /SCALE('ALL VARIABLES') ALL
  /MODEL=ALPHA.

***Anxiety***

RELIABILITY
  /VARIABLES=BSI_3 BSI_6 BSI_9 BSI_12 BSI_15 BSI_18
  /SCALE('ALL VARIABLES') ALL
  /MODEL=ALPHA.

*****General distress*****

RELIABILITY
  /VARIABLES=BSI_1 BSI_2 BSI_3 BSI_4 BSI_5 BSI_6 BSI_7 BSI_8 BSI_9 BSI_10 BSI_11 BSI_12 BSI_13 
    BSI_14 BSI_15 BSI_16 BSI_17 BSI_18
  /SCALE('ALL VARIABLES') ALL
  /MODEL=ALPHA.


************************************************************************************************************************
************************************************************************************************************************
*************************************************CALCULATIONS****************************************************
************************************************************************************************************************
************************************************************************************************************************


*****Sociodemographics


T-TEST GROUPS=Incongruente_filtered (1 2)
  /MISSING=ANALYSIS
  /VARIABLES=Edad 
  /CRITERIA=CI(.95).


CROSSTABS
  /TABLES=Sexo_re Niveldeestudios_crosstabs Pareja_crosstabs  SituacionLaboral_crosstabs BY Incongruente_filtered 
  /FORMAT=AVALUE TABLES
  /STATISTICS=CHISQ RISK 
  /CELLS=COUNT COLUMN
  /COUNT ROUND CELL.


T-TEST GROUPS=Diagnoses_dichotomised(1 2)
  /MISSING=ANALYSIS
  /VARIABLES=Edad 
  /CRITERIA=CI(.95).


CROSSTABS
  /TABLES=Sexo_re Niveldeestudios_crosstabs Pareja_crosstabs  SituacionLaboral_crosstabs BY Diagnoses_dichotomised
  /FORMAT=AVALUE TABLES
  /STATISTICS=CHISQ RISK 
  /CELLS=COUNT COLUMN
  /COUNT ROUND CELL.


*****INCONGRUENCE*****


***Intext: % of diagnosis by incongruence

****For the section self-perceived functionality****

CROSSTABS
  /TABLES=Incongruente_filtered BY Diagnoses_dichotomised
  /FORMAT=AVALUE TABLES
  /STATISTICS=CHISQ RISK 
  /CELLS=COUNT ROW COLUMN TOTAL 
  /COUNT ROUND CELL.


T-TEST GROUPS=Incongruente (1 2)
  /MISSING=ANALYSIS
  /VARIABLES=SOMATISATION DEPRESSION ANXIETY GENERAL_DISTRESS PDRQ_TOTAL Comohaidolaconsulta
  /CRITERIA=CI(.95).

T-TEST GROUPS=Diagnoses_dichotomised(1 2)
  /MISSING=ANALYSIS
  /VARIABLES=SOMATISATION DEPRESSION ANXIETY GENERAL_DISTRESS PDRQ_TOTAL Comohaidolaconsulta
  /CRITERIA=CI(.95).


*****ANOVA*****

UNIANOVA SOMATISATION BY Incongruente_filtered Diagnoses_dichotomised
  /METHOD=SSTYPE(3)
  /INTERCEPT=INCLUDE
  /PRINT=ETASQ DESCRIPTIVE OPOWER
  /CRITERIA=ALPHA(.05)
  /DESIGN=Incongruente_filtered Diagnoses_dichotomised Incongruente_filtered*Diagnoses_dichotomised.

UNIANOVA DEPRESSION BY Incongruente_filtered Diagnoses_dichotomised
  /METHOD=SSTYPE(3)
  /INTERCEPT=INCLUDE
  /PRINT=ETASQ DESCRIPTIVE OPOWER
  /CRITERIA=ALPHA(.05)
  /DESIGN=Incongruente_filtered Diagnoses_dichotomised Incongruente_filtered*Diagnoses_dichotomised.

UNIANOVA ANXIETY BY Incongruente_filtered Diagnoses_dichotomised
  /METHOD=SSTYPE(3)
  /INTERCEPT=INCLUDE
  /PRINT=ETASQ DESCRIPTIVE OPOWER
  /CRITERIA=ALPHA(.05)
  /DESIGN=Incongruente_filtered Diagnoses_dichotomised Incongruente_filtered*Diagnoses_dichotomised.

UNIANOVA GENERAL_DISTRESS BY Incongruente_filtered Diagnoses_dichotomised
  /METHOD=SSTYPE(3)
  /INTERCEPT=INCLUDE
  /PRINT=ETASQ DESCRIPTIVE OPOWER
  /CRITERIA=ALPHA(.05)
  /DESIGN=Incongruente_filtered Diagnoses_dichotomised Incongruente_filtered*Diagnoses_dichotomised.

UNIANOVA PDRQ_TOTAL BY Incongruente_filtered Diagnoses_dichotomised
  /METHOD=SSTYPE(3)
  /INTERCEPT=INCLUDE
  /PRINT=ETASQ DESCRIPTIVE OPOWER
  /CRITERIA=ALPHA(.05)
  /DESIGN=Incongruente_filtered Diagnoses_dichotomised Incongruente_filtered*Diagnoses_dichotomised.


UNIANOVA Comohaidolaconsulta BY Incongruente_filtered Diagnoses_dichotomised
  /METHOD=SSTYPE(3)
  /INTERCEPT=INCLUDE
  /PRINT=ETASQ DESCRIPTIVE OPOWER
  /CRITERIA=ALPHA(.05)
  /DESIGN=Incongruente_filtered Diagnoses_dichotomised Incongruente_filtered*Diagnoses_dichotomised.
